# Supplementary material for: The Diurnal Timing of Starvation Differently Impacts Murine Hepatic Gene Expression and Lipid Metabolism – A Systems Biology Analysis Using Self-Organizing Maps
Source: Front Physiol. 2018 Sep 10;9:1180. doi: 10.3389/fphys.2018.01180 (PMC6146234; doi:10.3389/fphys.2018.01180)
Supplement: Supplementary file 1 [file Table_2.XLSX]

## Sheet: GEA 1.5-fold
Supplementary Table 2A. Gene-enrichment analysis (GEA) of all genes with an absolute expression change ≥ 1.5‑fold.
List of all GO terms with Benjamini-Hochberg corrected p value < 0.05. BP = Biological Process, MF = Molecular Function, CC = Cellular Component
GEA 1.5-fold
Category	GO ID	GO category	Count	Genes	Benjamini-Hochberg adjusted p-value
BP	GO:0006629	lipid metabolic process	91	PTGES3, ACOX2, SC5D, CPT2, GM2A, 0610007P14RIK, EHHADH, LSS, PMVK, INSIG2, ELOVL5, SCLY, AKR1C6, ELOVL3, CYP7A1, LCAT, ELOVL2, INSIG1, ACOT12, MGLL, SRD5A1, ELOVL6, THRSP, AGPAT3, AGPAT2, HMGCL, DHCR24, ACNAT2, UGCG, PNPLA2, ERLIN1, DECR1, MID1IP1, CYP1A2, LPIN2, LPCAT3, LPIN1, SCAP, PNPLA7, NPC2, DGAT2, HNF4A, SLC27A2, GPAM, AKR1D1, SLC27A5, CYP51, CHKA, HACL1, ACADSB, PGS1, ECH1, HSD17B2, MVD, …	4.24799e-28
BP	GO:0055114	oxidation-reduction process	96	ACOX2, SC5D, LDHA, ALDH1L1, HTATIP2, EHHADH, PGD, PRDX4, GFER, PRDX3, AKR1C14, PDHB, GLDC, AKR1C6, CYP7A1, SRD5A1, DHTKD1, HPD, NQO2, DHCR24, CYP2C55, CYP3A13, CYP2C29, QDPR, DECR1, CYB5B, CYP1A2, CYP2B10, CDO1, POR, CYP2C50, DHRS7, ALDH1B1, SQLE, H6PD, CYP2D26, ZADH2, GULO, AKR1D1, PRODH, XDH, CYP51, HSD17B10, NDUFB5, ACADSB, SORD, CYP3A25, HSD17B2, HSD3B7, ETHE1, HSD17B12, HSD3B5, TXN1, PAH, AL…	8.07011e-19
BP	GO:0008202	steroid metabolic process	31	CYP51, SC5D, MVD, 0610007P14RIK, SLC37A4, PMVK, INSIG2, AKR1C6, LCAT, CYP7A1, DHCR7, INSIG1, PCSK9, HSD17B6, SRD5A1, DHCR24, NSDHL, SREBF1, EBP, CYP3A13, FDPS, ERLIN1, CYP1A2, CYP2B10, SCAP, CYP7B1, CYP17A1, G6PC, NPC2, HMGCS2, AKR1D1	5.45697e-16
BP	GO:0008152	metabolic process	70	ACOX2, ALAD, ALDH1L1, ARSG, EHHADH, ACSS2, GSTM6, CIAPIN1, PDHB, FAHD1, GSTM2, ALAS1, GSTM3, ALAS2, TREH, DHTKD1, AGPAT3, AGPAT2, ACO2, FBP1, PNPLA2, PNPLA7, MAN2A1, H6PD, ALDH1B1, PKLR, GAA, SLC27A2, GPAM, SLC27A5, UGP2, GSTP1, ACADSB, ECH1, ENPP2, GNE, PAH, ACAT2, UGT3A1, ALDH3A2, HADHB, GCH1, ALDH1A1, TPI1, ACSL1, IVD, FASN, ALDH4A1, GYS2, ALDH1A7, GSTO1, ACAA1B, ACSL3, PAPSS2, ACSL5, GSTA2, G…	1.06191e-14
BP	GO:0006695	cholesterol biosynthetic process	16	CYP51, EBP, MVD, FDPS, LSS, PMVK, APOA4, INSIG2, HMGCS2, DHCR7, INSIG1, APOA5, IDI1, HSD17B7, NSDHL, DHCR24	2.11341e-09
BP	GO:0006631	fatty acid metabolic process	32	ACOX2, PTGES3, ACADSB, CPT2, ECH1, EHHADH, HADHB, CYP4A12A, ACSL1, ELOVL5, ELOVL3, ELOVL2, PER2, FASN, ACOT12, MGLL, ELOVL6, ACAA1B, ACSL3, ACSL5, SCD1, PLA2G15, FADS1, ACNAT2, CRAT, DECR1, LPIN2, AACS, GPAM, SLC27A2, HPGD, SLC27A5	4.84766e-09
BP	GO:0006694	steroid biosynthetic process	20	CYP51, EBP, SC5D, HSD17B2, MVD, HSD3B7, 0610007P14RIK, HSD3B5, HSD17B12, FDPS, LSS, PMVK, CYP17A1, HMGCS2, AKR1C6, DHCR7, SRD5A1, HSD17B7, DHCR24, NSDHL	1.65608e-08
BP	GO:0016126	sterol biosynthetic process	14	CYP51, EBP, SC5D, MVD, 0610007P14RIK, FDPS, PMVK, INSIG2, HMGCS2, SQLE, DHCR7, INSIG1, NSDHL, DHCR24	2.46301e-08
BP	GO:0006749	glutathione metabolic process	17	GSTA1, GSTA2, GSTA3, GSTA4, GCLC, ETHE1, GSTT2, GSTT3, GCLM, GSTM2, CTH, GSTM4, OPLAH, EEF1G, IDH1, GSTO1, GSTP1	1.58146e-07
BP	GO:0008203	cholesterol metabolic process	22	CYP51, SREBF1, EBP, MVD, FDPS, ERLIN1, PMVK, SCAP, APOA4, CYP7B1, NPC2, INSIG2, HMGCS2, SQLE, DHCR7, CYP7A1, LCAT, INSIG1, PCSK9, FGL1, DHCR24, NSDHL	2.44672e-07
BP	GO:0007584	response to nutrient	19	ALAD, AHCY, GCLC, SLC37A4, TGFBR2, TTPA, HAT1, GCLM, POR, ABCG8, ACSL1, ABCG5, PKLR, ARSA, DPYD, C2, AACS, ACSL3, HMGCL	1.70557e-06
BP	GO:0045723	positive regulation of fatty acid biosynthetic process	9	APOA4, SREBF1, SLC45A3, HNF4A, AGT, APOA5, MLXIPL, RGN, MID1IP1	1.55652e-05
BP	GO:0042493	response to drug	41	ALAD, SORD, CDH1, CALR, GCLM, ALDH1A1, FOS, SLC1A2, ACSL1, SERPINA7, AKR1C6, PEMT, ABCD3, SRD5A1, DNMT3B, TXNIP, SREBF1, LPL, HSP90AA1, RPP21, ABCB11, LGALS1, TGFBR2, CST3, ATP1A1, FOSB, POR, JUNB, LCN2, ABCG8, VEGFB, CCND1, EI24, ABCG5, CYP2D26, TGIF1, HSPD1, DPYD, AACS, DUSP6, NNMT	2.67235e-05
BP	GO:0006457	protein folding	23	HSP90AB1, HSP90AA1, PDIA3, FKBP5, FKBP4, AARS, PDIA6, TXN1, CCT6A, PDIA4, CCT3, CALR, CLPX, HSP90B1, NUDCD2, TXNDC5, TUBB5, HSPE1, HSPD1, FKBP11, TUBA1B, HSPA8, DNAJB6	3.34176e-05
BP	GO:0006637	acyl-CoA metabolic process	11	ACADSB, ACOT8, HNF4A, EHHADH, ACNAT2, ACOT12, ACOT1, GPAM, HMGCL, ACOT4, ACOT3	0.000210724
BP	GO:0042632	cholesterol homeostasis	15	LPL, TMEM97, SLC37A4, EPHX2, APOA4, ABCG8, G6PC, NPC2, ABCG5, DGAT2, LCAT, CYP7A1, APOA5, PLA2G12B, PCSK9	0.000226813
BP	GO:0009749	response to glucose	16	TXNIP, SREBF1, EGR1, LPL, IRS2, SLC37A4, TGFBR2, MLXIPL, KHK, CASP6, GLUL, HNF4A, PKLR, GYS2, GPAM, EIF2B4	0.000620613
BP	GO:0032869	cellular response to insulin stimulus	17	IRS2, SGK1, GCLC, TRIB3, LPIN1, PPAT, PCK1, APRT, ZFP36L1, GCK, SLC25A33, PKLR, PCSK9, SRD5A1, GPAM, PIK3R1, GSTP1	0.000601566
BP	GO:0006633	fatty acid biosynthetic process	15	PTGES3, SCD1, LPL, SC5D, FADS1, HSD17B12, ACLY, ELOVL5, ELOVL3, ELOVL2, FASN, ABCD3, MGLL, ELOVL6, ACSL3	0.00143292
BP	GO:0035634	response to stilbenoid	9	GSTA1, IFIT3, APOA4, GSTA2, USP18, HSD3B5, CYP2A5, FGL1, IDI1	0.00210641
BP	GO:0006979	response to oxidative stress	20	TXNIP, ALAD, GCLC, SELK, CST3, PRDX3, MMP14, TAT, GCLM, ALDH1A1, XPA, RBPMS, BTG1, ETFDH, CHRNA4, PON2, IDH1, PRNP, CAR3, DHCR24	0.00256865
BP	GO:0010873	positive regulation of cholesterol esterification	6	APOA4, SCD1, STARD4, AGTR1A, AGT, APOA5	0.00373659
BP	GO:0006635	fatty acid beta-oxidation	11	ACOX2, ECH1, EHHADH, ABCD3, BDH2, DECR1, ACAT2, ACAA1B, SLC27A2, SLC25A17, HADHB	0.00437741
BP	GO:0030433	ER-associated ubiquitin-dependent protein catabolic process	12	STT3B, HSP90B1, DNAJB9, PSMC5, SYVN1, PSMC4, RNF103, PSMC3, PSMC2, PSMC1, FBXO6, ERLIN1	0.0085724
BP	GO:0006641	triglyceride metabolic process	10	SCD1, G6PC, ACSL1, INSIG2, INSIG1, SLC37A4, APOA5, PCSK9, DBI, GPAM	0.00879678
BP	GO:0055088	lipid homeostasis	10	ACOX2, APOA4, ACADSB, G6PC, HNF4A, GCK, NR1D2, IVD, PNPLA2, ABCB4	0.0128158
BP	GO:0009267	cellular response to starvation	12	SREBF1, GLUL, CADPS2, FOXA3, RNASE4, FADS1, PIK3C3, PDK4, PCSK9, SRD5A1, FNIP1, ANGPTL4	0.0124067
BP	GO:0006986	response to unfolded protein	11	STT3B, HERPUD1, HSP90AA1, SYVN1, CHAC1, FBXO6, HSPB1, HSPE1, CREB3L3, HSPD1, DNAJC3	0.0136419
BP	GO:0001889	liver development	15	QDPR, GFER, ASNS, HP, ASL, SLCO1B2, HHEX, MAN2A1, CCND1, DBP, PCSK9, SRD5A1, FPGS, AACS, HMGCL	0.0165932
BP	GO:0009636	response to toxic substance	14	CHKA, DDC, EPHX2, TTPA, CST3, ASNS, CDH1, INMT, FOS, XPA, PON2, EIF2AK2, DNMT3B, GSTP1	0.0210636
BP	GO:0007568	aging	21	SREBF1, NOX4, GCLC, LITAF, ALDOC, FADS1, TGFBR2, SERPING1, MBD1, GCLM, SIRT3, SCAP, PCK1, FOS, AGTR1A, AGT, CASP7, P2RY1, RGN, CTSC, IGFBP1	0.0218425
BP	GO:0032355	response to estradiol	15	TXNIP, SOCS2, FOXA1, ESR1, CST3, CYP1A2, MMP15, CALR, MBD1, CCND1, DUSP1, GRN, CASP8, DNMT3B, GSTP1	0.0288395
BP	GO:0005975	carbohydrate metabolic process	23	PDK1, LDHA, TALDO1, GNPDA1, KLB, PDK4, PGD, CS, FBP1, GALT, PDHB, KHK, MAN2A1, GCKR, PPP1R3C, PPP1R3B, GCK, GANC, H6PD, PYGL, PKLR, GAA, STBD1	0.0315598
BP	GO:0008610	lipid biosynthetic process	6	PRPF19, SREBF1, SCD1, ACSL1, ACLY, ACSS2	0.03105
BP	GO:0006656	phosphatidylcholine biosynthetic process	6	CHKA, CEPT1, CHKB, LCAT, PEMT, FABP5	0.03105
BP	GO:0005977	glycogen metabolic process	9	G6PC, PPP1R3C, PPP1R3B, PYGL, SLC37A4, GAA, GYS2, STBD1, UGP2	0.0372876
BP	GO:0008654	phospholipid biosynthetic process	11	CHKA, CEPT1, PGS1, CHKB, SERINC1, PEMT, LPCAT3, GPAM, AGPAT3, AGPAT2, ACSL5	0.0366058
BP	GO:0014823	response to activity	10	ALAD, GCLC, SLC25A25, AGTR1A, FGF21, HSPD1, GCLM, GPAM, DNMT3B, PCK1	0.0371346
BP	GO:0032496	response to lipopolysaccharide	22	CXCL1, ALAD, CEBPB, LITAF, UGT2B1, CXCL9, NFKBIA, CYP1A2, PRDX3, JUNB, LGALS9, GCH1, PCK1, SLCO1B2, FOS, MYD88, CASP8, LBP, HSPD1, EIF2AK2, SPON2, F2R	0.0378985
BP	GO:0006636	unsaturated fatty acid biosynthetic process	6	SCD1, ELOVL5, ELOVL3, FADS1, ELOVL2, ELOVL6	0.0388698
BP	GO:0007623	circadian rhythm	15	SREBF1, NAMPT, PRF1, DDC, KLF9, ARNTL, ATF5, CYP7B1, ATF4, ID2, DBP, PER2, PER1, DPYD, CLOCK	0.0458818
BP	GO:0009615	response to virus	13	LCN2, IFIT3, ODC1, NPC2, MYD88, BST2, IFITM3, OASL1, RSAD2, HSPB1, EEF1G, DDX21, EIF2AK2	0.0450226
BP	GO:0051591	response to cAMP	10	SREBF1, FOS, DUSP1, PKLR, PER1, FOSB, CDO1, AGXT, JUNB, PIK3R1	0.0443452
BP	GO:0006915	apoptotic process	46	ZFAND6, PRF1, HTATIP2, LITAF, MCL1, ALDOC, YPEL3, MKNK2, TRIB3, PDCD4, CIAPIN1, ZFP36L1, CASP6, BAG4, MYD88, DYNLL1, BOK, SQSTM1, CASP7, BAG3, CASP8, TRP53INP1, PCSK9, DEDD2, AATK, PHLDA1, SGK1, CHAC1, LGALS1, TGFBR2, CST3, PIM3, DAPK2, VDAC1, LCN2, EI24, BRMS1, PLK3, C1QBP, BNIP3L, GADD45G, BIK, G0S2, GADD45B, SUDS3, BLCAP	0.0435116
BP	GO:0061077	chaperone-mediated protein folding	8	FKBP5, FKBP4, PDIA4, CALR, CHORDC1, FKBP11, DNAJB6, HSPA8	0.0449682
MF	GO:0016491	oxidoreductase activity	92	ACOX2, SC5D, LDHA, ALDH1L1, HTATIP2, EHHADH, PGD, PRDX4, GFER, OSGIN1, PRDX3, PDHB, GLDC, AKR1C6, CYP7A1, SRD5A1, DHTKD1, HPD, NQO2, DHCR24, CYP2C55, CYP3A13, CYP2C29, QDPR, DECR1, CYP1A2, CYP2B10, CDO1, POR, CYP2C50, DHRS7, ALDH1B1, SQLE, H6PD, CYP2D26, ZADH2, GULO, AKR1D1, PRODH, XDH, CYP51, HSD17B10, ACADSB, SORD, CYP3A25, HSD17B2, HSD3B7, ETHE1, HSD17B12, HSD3B5, PAH, ALDH3A2, ALDH1A1, FMO5, …	1.01215e-19
MF	GO:0003824	catalytic activity	76	MOCOS, KYNU, ALAD, LDHA, ALDH1L1, ARSG, EHHADH, ACSS2, AGXT, PDHB, GLDC, FAHD1, ALAS1, ALAS2, OPLAH, SCLY, DERA, TREH, GPT2, HMGCL, DHCR24, DDC, FBP1, TAT, MAN2A1, CTH, GLUL, H6PD, PPM1K, PKLR, GAA, GULO, SLC27A2, OAT, SLC27A5, XDH, HACL1, PGS1, TALDO1, ECH1, GNE, ENPP2, ALDOC, PPM1A, UPP2, RSAD2, PAH, ASL, ACAT2, RABGGTB, HADHB, GCH1, TPI1, ACSL1, CSAD, FASN, ILVBL, GYS2, FH1, ACAA1B, ACSL3, PAP…	3.78473e-17
MF	GO:0016829	lyase activity	30	MOCOS, HACL1, ALAD, MVD, ALDOC, EHHADH, ASL, GLDC, FAHD1, SCLY, CSAD, FASN, DERA, FH1, HMGCL, CAR3, DDC, ODC1, ACO2, CAR14, PCBD1, SDSL, NPR2, PCK1, CTH, GLUL, CYP17A1, SDS, THNSL2, CBS	7.14018e-09
MF	GO:0005506	iron ion binding	37	XDH, CYP51, SC5D, CYP3A25, CYP2J9, ETHE1, PAH, CALR, 1300017J02RIK, CYP4A12B, CISD1, CYP4A12A, CYP7A1, HAAO, SCD1, CYP2C70, CYP2C55, ACO2, CYP3A13, CYP2D40, CYP2C29, CYP4F14, CYP4V3, CYP1A2, CYP2B10, CDO1, CYP2C50, LCN2, CYP7B1, CYP17A1, CYP4F15, CYP4A31, CYP2A5, CYP2D26, DPYD, CYP8B1, CYP4A14	1.12206e-08
MF	GO:0004364	glutathione transferase activity	14	GSTA1, GSTA2, GSTA3, GSTA4, GSTT2, GSTT3, GSTM6, MGST3, GSTM2, GSTM3, GSTM4, EEF1G, GSTO1, GSTP1	3.98038e-07
MF	GO:0030170	pyridoxal phosphate binding	17	MOCOS, DDC, KYNU, SDSL, TAT, AGXT, GLDC, CTH, ALAS1, ALAS2, CSAD, PYGL, SDS, THNSL2, OAT, GPT2, CBS	7.68046e-07
MF	GO:0004497	monooxygenase activity	23	CYP2C70, CYP51, CYP2C55, CYP3A25, CYP3A13, CYP2D40, CYP2C29, CYP4F14, PAH, CYP4V3, CYP1A2, CYP2B10, CYP2C50, CYP4A12B, CYP7B1, FMO5, CYP17A1, CYP4A12A, CYP7A1, CYP4F15, CYP2D26, CYP8B1, CYP4A14	1.35106e-06
MF	GO:0016705	oxidoreductase activity, acting on paired donors, with incorporation or reduction of molecular oxygen	22	CYP2C70, CYP51, CYP2C55, CYP3A25, CYP3A13, CYP2D40, CYP2C29, CYP4F14, CYP4V3, CYP1A2, CYP2B10, CYP2C50, CYP4A12B, CYP7B1, CYP17A1, CYP4A12A, CYP7A1, CYP4F15, CYP2A5, CYP2D26, CYP8B1, CYP4A14	1.2074e-06
MF	GO:0016740	transferase activity	117	MOCOS, HGSNAT, GSTM6, AGXT, GSTM2, GSTM3, ELOVL5, SCLY, ST3GAL5, MAT1A, ELOVL3, LCAT, PIK3C3, ELOVL2, OASL1, ELOVL6, PRKACB, ITPK1, GPT2, DDOST, CHAC1, UGCG, PIM3, GSTT2, LPCAT3, TAT, TESK1, EIF2AK2, TPST2, CHKA, TALDO1, GCNT2, GNE, CHKB, ACAT2, TK2, RABGGTB, HADHB, CEPT1, PEMT, GYS2, DNMT3B, SPHK2, MAP2K3, TGFBR2, FDPS, GALT, AK2, TKT, CRAT, MMAB, TST, IKBKE, PLK3, HMGCS2, ULK2, PARP2, GUK1, UBE…	9.32004e-06
MF	GO:0020037	heme binding	27	CYP51, CYP2C70, CYP2C55, CYP3A25, CYP2J9, CYP3A13, CYP2D40, CYP2C29, CYP4F14, CYP4V3, CYB5B, CYP1A2, CYP2B10, CYP2C50, CYP4A12B, CYP7B1, CYP17A1, CYP4A12A, MFSD7C, CYP7A1, CYP4A31, CYP4F15, CYP2A5, CYP2D26, CYP4A14, CYP8B1, CBS	3.76318e-05
MF	GO:0051082	unfolded protein binding	16	PTGES3, HSP90AB1, SYVN1, HSP90AA1, CCT6A, CCT3, CALR, CLPX, HSP90B1, NUDCD2, HSPA2, AAMP, HSPE1, HSPA5, HSPA8, DNAJB6	0.000264333
MF	GO:0042803	protein homodimerization activity	69	NAMPT, KYNU, MASP1, CRP, PRDX4, HP, AGXT, GLDC, APOA4, GSTM2, GSTM3, GSTM4, DYNLL1, BOK, MAT1A, ANG, MGLL, CREB3L3, THRSP, USH2A, DPP4, HMGCL, HSP90AA1, LDB1, QDPR, HES6, VEGFB, XPA, HHEX, RBPMS, DGAT2, HSPB6, HNF4A, SDS, ATPIF1, SUDS3, XDH, CHKA, MVD, MCL1, ASNS, PAH, NRN1, GCH1, FGG, SQSTM1, ADH1, TEF, FASN, IDH1, ABCD3, CAMK2B, PDK1, ODC1, CEBPB, LGALS1, EPHX2, S100A10, TKT, S100A13, PEX11A, L…	0.00034828
MF	GO:0070330	aromatase activity	11	CYP2C70, CYP2C55, CYP4A12A, CYP3A25, CYP3A13, CYP2C29, CYP2A5, CYP2D26, CYP1A2, CYP2B10, CYP2C50	0.000491883
MF	GO:0019899	enzyme binding	39	PTGES3, EHHADH, TRIB3, NFKBIA, TXN1, MCM10, GLDC, GSTM2, PPP1R3C, GCKR, GSTM4, PPP1R3B, DYNLL1, TSPAN33, HSPA2, APOA5, PCBP2, HSPA5, SCARB2, KPNB1, HSPA8, DHCR24, DDC, LDB1, ESR1, CYP1A2, LGALS9, POR, SIRT3, CCND1, NPC2, ATP2A2, BTG1, BACE1, DYM, CYP2A5, SLC27A2, SUDS3, CBS	0.00194692
MF	GO:0051087	chaperone binding	14	SYVN1, STIP1, ATP1A1, BAG4, TFRC, BAG3, CTSC, HSPE1, HSPD1, CP, PRNP, DNAJC3, DNAJB6, SLC25A17	0.0044728
MF	GO:0036402	proteasome-activating ATPase activity	5	PSMC5, PSMC4, PSMC3, PSMC2, PSMC1	0.00570327
MF	GO:0042802	identical protein binding	53	ALAD, PRDX3, MCM10, RABAC1, HOOK2, CASP6, MYD88, PICALM, ROBO1, CASP8, PSMD4, BRI3, DPP4, HSP90AA1, PCBD1, CST3, ESR1, FBP1, DAPK2, GLUL, CLDN1, HSPB1, CLDN2, CTSC, PRNP, OAT, UGP2, HACL1, HSD17B10, AHCY, SORD, USP2, NFKBIA, TFG, TPCN1, ALDH1A1, PRPF19, SQSTM1, FASN, ALDH4A1, HNRNPC, ANGPTL4, ACTB, ACY3, SELK, NPR2, IFIT3, RASSF3, TFRC, BNIP3L, PON2, GRB7, CBS	0.00656829
MF	GO:0043621	protein self-association	12	PABPN1, AHCY, MYD88, AGTR1A, LDB1, ABCD3, RSAD2, PCSK9, CTSC, SLC9A3R1, AGXT, CTSH	0.00816999
MF	GO:0016787	hydrolase activity	106	GNPDA1, MASP1, NIT2, MIPEP, ENPEP, CMBL, FAHD1, DDX17, OPLAH, RGN, DDX21, ITPK1, VNN3, F11, RPP21, FBP1, PNPLA2, POR, PNPLA7, BACE1, PELO, GBP3, GNE, ENPP2, PSMB4, PSMB3, PPTC7, LPL, ACY1, GDE1, CFB, ACY3, EPHX2, ABCB4, ADPRH, PPA1, PSMB9, PSMC5, ATP2A2, PSMC4, PSMC3, PSMC2, PSMC1, HDHD3, PON2, RHBDL2, IDI1, KYNU, GM2A, ARSG, ACOT1, ACOT4, ACOT3, PTER, CASP6, USP18, ACOT8, ANG, CASP7, CASP8, ACOT…	0.00860344
MF	GO:0016746	transferase activity, transferring acyl groups	21	HGSNAT, CPT2, PLA2G15, CHAC1, ACNAT2, HAT1, CRAT, ACAT2, LPCAT3, KEG1, HADHB, ALAS1, ALAS2, DGAT2, LCAT, TGM2, ACAA1B, AGPAT3, GPAM, AGPAT2, CLOCK	0.00987773
MF	GO:0004303	estradiol 17-beta-dehydrogenase activity	6	HSD17B10, HSD17B2, AKR1C6, HSD17B12, HSD17B6, HSD17B7	0.0139255
MF	GO:0051287	NAD binding	11	HSD17B10, SORD, AHCY, HTATIP2, ADH1, HSD3B5, IDH1, BDH2, HPGD, HADHB, SIRT3	0.0144778
MF	GO:0008392	arachidonic acid epoxygenase activity	10	CYP2C70, CYP2C55, CYP2D40, CYP2J9, CYP4A31, CYP2C29, CYP2A5, CYP2D26, CYP2B10, CYP2C50	0.0186373
MF	GO:0017127	cholesterol transporter activity	6	APOA4, ABCG8, STARD5, STARD4, ABCG5, APOA5	0.0260692
MF	GO:0048037	cofactor binding	6	HACL1, SGK1, ACLY, PAH, ASNS, TKT	0.0470796
MF	GO:0015485	cholesterol binding	8	APOA4, STARD5, NPC2, STARD4, CRP, APOA5, ERLIN1, SCAP	0.0467984
MF	GO:0008395	steroid hydroxylase activity	10	CYP2C70, CYP2C55, CYP3A13, CYP2D40, CYP2J9, CYP2C29, CYP2A5, CYP2D26, CYP2B10, CYP2C50	0.0452389
CC	GO:0005783	endoplasmic reticulum	152	SC5D, FAM20A, STARD4, INSIG2, ELOVL5, AQP11, ELOVL3, CYP7A1, ELOVL2, INSIG1, CREB3L3, ELOVL6, DNAJC3, DDOST, CYP2C55, CYP3A13, CST3, IFI47, CYP1A2, CYP2B10, ERGIC1, LPCAT3, POR, CYP2C50, PNPLA7, EBPL, NPC2, TXNDC5, BACE1, CYP2D26, NFE2L1, GULO, TM6SF2, TPST2, HSD17B10, SYVN1, CRELD2, CYP3A25, MRAP, IFITM3, HSD17B12, ASL, CALR, HADHB, CEPT1, TMEM50A, CYP4A12A, SERINC1, PEMT, TRAM1, SEC61A1, SCD1, …	7.7856e-25
CC	GO:0070062	extracellular exosome	235	ALAD, LDHA, EFNA1, FAM20A, RUSC2, PGD, CCT3, SELENBP2, LCAT, F11, PCBD1, ABCB11, AARS, GSTT2, SERPING1, GLUL, NPC2, KRT18, TXNDC5, ARL8B, EPS8L2, WFDC2, TPST2, ACADSB, AHCY, TALDO1, ALDOC, AHCTF1, TXN1, ASL, ACAT2, CALR, HADHB, TPI1, LGALS3BP, SERINC1, IDH1, FGL1, CFB, LGALS1, AKR1E1, S100A10, TKT, S100A13, VDAC1, PPA1, LASP1, H3F3B, SLC46A3, PDZK1, PDIA3, PDIA6, VPS37B, PMVK, PTER, SERPINA7, DYN…	1.73298e-23
CC	GO:0005789	endoplasmic reticulum membrane	94	SC5D, 0610007P14RIK, LSS, RNF103, ELOVL5, BOK, ELOVL3, CYP7A1, ELOVL2, SRD5A1, CREB3L3, DDOST, AGPAT3, AGPAT2, HPD, DHCR24, SGK1, CYP2C55, CYP3A13, CYP2C29, IFI47, ERLIN1, CYP1A2, CYP2B10, KRTCAP2, LPIN2, ERGIC1, LPCAT3, LPIN1, POR, CYP2C50, SCAP, PNPLA7, EBPL, SQLE, PSEN2, CYP2A5, CYP2D26, NFE2L1, ORMDL3, GULO, STBD1, FKBP11, SLC27A2, TM6SF2, SEC61G, CYP51, CYP3A25, MRAP, FKBP5, HSD3B7, FKBP4, H…	7.42853e-19
CC	GO:0005829	cytosol	167	LDHA, ALAD, EHHADH, TGOLN1, RUSC2, GFER, SELENBP2, MAF1, CMBL, FAHD1, APOA4, HOOK2, GSTM2, NANS, GSTM4, MYD88, STARD4, OPLAH, SCLY, MAT1A, AQP11, SLC2A2, PIK3C3, RGN, RAPGEF4, PRKACB, DNAJC3, IRS2, SOCS3, CHAC1, AARS, FBP1, MLXIPL, QDPR, GSTT2, PNPLA2, ARNTL, CDO1, HNF4A, GBP3, NRBP2, XDH, AHCY, TALDO1, GCLC, MVD, MCL1, RBP1, GNE, NFKBIA, STIP1, UBA5, TXN1, ASL, ACAT2, CALR, PSMB4, GCKR, TPI1, PS…	1.60009e-18
CC	GO:0043231	intracellular membrane-bounded organelle	96	PTGES3, ACOX2, SC5D, AQP9, AQP8, PGD, LSS, ACSS2, MAF1, CISD1, SLC25A25, CYP7A1, CASP7, SRD5A1, DPP7, DDOST, SCAMP1, GTPBP2, CYP2C55, CYP3A13, CYP2C29, IGFALS, ARNTL, CYB5B, CYP1A2, SLC9A3R1, CYP2B10, POR, CYP2C50, SCAP, PNPLA7, G6PC, GLUL, PITPNM2, DGAT2, SQLE, H6PD, ALDH1B1, GRN, CYP4A31, CYP2D26, GULO, SLC27A2, SLC27A5, CLOCK, CYP51, TALDO1, CYP3A25, LITAF, HSD17B2, HSD3B7, UGT2B1, TRA2A, HSD3…	1.89084e-18
CC	GO:0005739	mitochondrion	162	LDHA, ALDH1L1, NIT2, EHHADH, GFER, MIPEP, AGXT, CIAPIN1, PDHB, GLDC, FAHD1, SLC25A20, TBC1D15, STARD5, CISD1, STARD4, SLC25A25, TRAK1, SLMO2, GPT2, HMGCL, MRPL50, QDPR, TAT, CLPX, POR, PNPLA7, SLC25A30, GLUL, SLC25A33, SLC25A37, ATPIF1, PRODH, HSD17B10, ATP5SL, ACADSB, MCL1, ALDOC, COX7B, TXN1, ACAT2, TK2, HADHB, GCKR, IVD, PSMB3, GFM1, P2RY1, PEMT, IDH1, ALDH4A1, HSPE1, FH1, PPTC7, AP2M1, GABARA…	2.70306e-18
CC	GO:0005777	peroxisome	33	XDH, ACOX2, HACL1, ECH1, MVD, EHHADH, PMVK, AGXT, ACOT4, ACOT3, ACOT8, ACSL1, PXMP4, NUDT7, ABCD3, IDH1, ACSL3, ACAA1B, HMGCL, PAOX, ACNAT2, FDPS, EPHX2, TKT, CRAT, PEX11A, PEX11B, UOX, PEX26, ZADH2, IDI1, SLC27A2, SLC25A17	1.40998e-13
CC	GO:0031090	organelle membrane	23	CYP2C70, SCD1, CYP51, CYP2C55, CYP3A25, CYP3A13, CYP2C29, CYP4F14, CYP1A2, CYP2B10, CYP2C50, MGST3, CYP7B1, FMO5, CYP4A12A, SQLE, CYP7A1, CYP2A5, CYP2D26, SRD5A1, GULO, CYP8B1, CYP4A14	7.49714e-09
CC	GO:0005737	cytoplasm	383	LDHA, HMGN2, TUBB2B, PGD, RUSC2, GFER, CCT3, SELENBP2, MXI1, CIAPIN1, HOOK2, MYD88, AQP11, OASL1, TRAK1, RAPGEF4, EIF2B4, PCBD1, AARS, GSTT2, PIM3, GSTT3, PITPNM2, GLUL, KRT18, MAGEE1, HNF4A, EIF2S2, PELO, ARL8B, EIF2AK2, EPS8L2, SUDS3, RTP3, RAD23B, CHKA, AHCY, DBNDD2, TALDO1, RBP1, ENPP2, ALDOC, AHCTF1, NFKBIA, TXN1, UBA5, CALR, ACAT2, ASL, ARIH2, TMEM127, TMEM50A, FBXO6, GYS2, IDH1, DNMT3B, PP…	4.08898e-08
CC	GO:0016020	membrane	398	HGSNAT, SC5D, LDHA, TGOLN1, INTS1, SELENBP2, AQP11, CYP7A1, PIK3C3, VNN3, LRRC3, CYP3A13, TMIE, UGCG, CYP1A2, ERGIC1, LPCAT3, EBPL, PITPNM2, MAGEE1, BACE1, CYP2D26, ARL8B, SLC30A10, EIF2AK2, TM6SF2, RTP3, CYP3A25, HSD17B12, HADHB, TMEM127, TMEM50A, PEMT, TMEM120A, SPHK2, MAP2K3, TGFBR2, VDAC1, CYP7B1, CYP17A1, EI24, AVPR1A, CYP8B1, HTATIP2, LEPROTL1, 0610007P14RIK, PDIA6, PMVK, DYNLL1, MAP1LC3B, …	1.00298e-07
CC	GO:0005743	mitochondrial inner membrane	46	TUFM, HSD17B10, NDUFB5, CPT2, HSD3B5, COX7B, RSAD2, TK2, ALDH3A2, HADHB, NDUFB2, FAHD1, SLC25A20, ALAS2, SLC25A25, BOK, ETFDH, ABCD3, SLC25A44, SLC25A1, SLC25A45, SLC25A42, HMGCL, ACSL5, ABCA8A, PDK4, AK2, SIRT5, CRAT, CYB5B, CLPX, VDAC1, SIRT3, TST, SLC25A30, USMG5, HMGCS2, SLC25A33, COQ10B, SLC25A37, RHBDL2, HSPD1, SLC25A16, FPGS, GPAM, PRODH	2.23819e-07
CC	GO:0005759	mitochondrial matrix	28	ACADSB, MCL1, ETHE1, MIPEP, AGXT, PDHB, ALAS1, ALAS2, IVD, REXO2, ALDH4A1, HSPE1, HMGCL, CS, PDK4, FDPS, SIRT5, CLPX, SIRT3, TST, HMGCS2, C1QBP, PPM1K, ALDH1B1, HSPD1, FPGS, OAT, PRODH	3.59584e-06
CC	GO:0000502	proteasome complex	15	UBXN1, PSMB10, RAD23B, PSMB9, ADRM1, PSMB4, PSMD14, PSMC5, PSMC4, PSMC3, PSMC2, PSMB3, PSMC1, HSPB1, PSMD4	3.96817e-05
CC	GO:0072562	blood microparticle	21	ACTB, C9, APCS, CFB, HP, SERPING1, APOA4, C8A, SERPINA3N, LGALS3BP, FGG, PSMC5, SERPINA3M, TFRC, HSPA2, AGT, APOA5, CP, PROS1, HSPA8, ANGPTL4	6.87635e-05
CC	GO:0005790	smooth endoplasmic reticulum	9	HSP90B1, SYVN1, PDIA3, PRDX4, PDIA6, HSPA5, PDIA4, CALR, DNAJC3	0.000959657
CC	GO:0031597	cytosolic proteasome complex	6	PSMD14, PSMC5, PSMC4, PSMC3, PSMC2, PSMC1	0.00115025
CC	GO:0022624	proteasome accessory complex	7	PSMD14, PSMC5, PSMC4, PSMC3, PSMC2, PSMC1, PSMD4	0.00186804
CC	GO:0005764	lysosome	32	HGSNAT, LITAF, GM2A, ARSG, IFITM3, UVRAG, MMD, TPCN1, ANK3, SQSTM1, RNASET2B, MT1, PCSK9, SCARB2, DPP7, HSPA8, TMEM97, IRGM1, PLA2G15, SPHK2, CST3, MARCH8, ARRDC3, TMEM55B, PNPLA7, NPC2, ARSA, GAA, PON2, CTSC, ARL8B, CTSH	0.00252899
CC	GO:0042470	melanosome	15	HSP90AB1, AHCY, HSP90AA1, PDIA3, PDIA6, PDIA4, MREG, MMP14, RAB32, HSP90B1, TFRC, FASN, SEC22B, HSPA5, HSPA8	0.00419879
CC	GO:0008540	proteasome regulatory particle, base subcomplex	6	PSMC5, PSMC4, PSMC3, PSMC2, PSMC1, PSMD4	0.00419223
CC	GO:0031595	nuclear proteasome complex	5	PSMC5, PSMC4, PSMC3, PSMC2, PSMC1	0.00568847
CC	GO:0005615	extracellular space	97	NAMPT, MUG2, ALAD, NRG4, MASP1, PDIA3, ARSG, IGFBP7, CRP, PRDX4, GFER, HP, SELENBP2, APOA4, SERPINA7, SERPINA6, HAMP, ANG, LCAT, APOA5, PROZ, LBP, SPON2, TSKU, GPC1, VNN3, F11, APCS, CST3, SAA4, SERPING1, PIGR, FGF21, C8A, VEGFB, MAN2A1, C8B, SERPINA3N, SERPINA3M, SEMA4G, C1QBP, NCOA5, GRN, INHBC, HSPB1, CTSC, CTSH, PROS1, GSTP1, SEMA4A, RNPEP, XDH, CXCL1, PRF1, HAMP2, CRELD2, ENPP2, SERPINA12, C…	0.00594455
CC	GO:0030176	integral component of endoplasmic reticulum membrane	14	SCD1, SLC37A4, FAM134B, SLC35B1, G6PC, ELOVL5, DGAT2, ELOVL3, DHCR7, ELOVL2, HSPA5, ELOVL6, SLC27A2, SLC27A5	0.00601486
CC	GO:0043209	myelin sheath	21	ACTB, TUFM, HSP90AA1, ACO2, PDIA3, STIP1, TKT, ATP1A1, CCT3, PRDX3, VDAC1, GLUL, HSPA2, SRD5A1, NDRG1, GSTO1, HSPA5, HSPD1, TUBA1A, TUBA1B, HSPA8	0.0083096
CC	GO:0005782	peroxisomal matrix	6	PAOX, ACOT8, MVD, ABCD3, HSPD1, AGXT	0.0138189
CC	GO:0043234	protein complex	47	PTGES3, ALDH1L1, FKBP4, UVRAG, NFKBIA, HAT1, STIP1, CALR, MREG, CXADR, GCH1, GSTM2, MYD88, CASP8, TUBB5, RAPGEF4, HNRNPC, DDOST, KPNB1, HSPA8, PIK3R1, SREBF1, ACTB, HIST2H3B, IRS2, HSP90AA1, APCS, LDB1, ESR1, ATP1A1, ERLIN1, SCAP, VDAC1, PEX11A, PEX11B, GLUL, NUP62, ID2, ATP2A2, PRKAR1A, PSEN2, H3F3B, HSPD1, EPS8L2, PROS1, SLC27A5, GSTP1	0.0141639
CC	GO:0005788	endoplasmic reticulum lumen	14	PDIA3, PDIA6, PDIA4, CALR, HSP90B1, DNAJB9, H6PD, RNASET2B, TXNDC5, PCSK9, HSPA5, DNAJC3, SLC27A2, PCSK4	0.0137531
CC	GO:0016324	apical plasma membrane	29	HSP90AB1, PDIA3, ENPEP, MREG, SLC2A2, P2RY1, RAPGEF4, SLC22A5, ITPK1, USH2A, DPP4, NOX4, GNAT1, HSP90AA1, BST2, ABCB11, ACY3, ARHGEF18, ATP1A1, SLC9A3R1, ABCB4, ABCG8, ABCG5, SLC17A4, CYP4A31, PSEN2, CLDN1, PDZK1, ABCC6	0.0152722
CC	GO:0005778	peroxisomal membrane	9	PEX11A, PEX11B, ACSL1, PXMP4, ABCD3, SLC27A2, ACSL3, ALDH3A2, SLC25A17	0.0389352
CC	GO:0005579	membrane attack complex	4	C8A, C8B, C9, C6	0.044172
CC	GO:0005779	integral component of peroxisomal membrane	5	PEX11A, PEX11B, PEX26, SLC27A2, SLC25A17	0.0436112

## Sheet: Cluster A
Supplementary Table 2B. Annotation of the SOMs by k-means clustering and following gene-enrichment analysis.
List of all GO terms with Benjamini-Hochberg corrected p value < 0.05. BP = Biological Process, MF = Molecular Function, CC = Cellular Component
Cluster A
Category	GO ID	GO category	Count	Genes	Benjamini-Hochberg adjusted p-value
BP	GO:0002376	immune system process	14	C9, MASP2, CD74, C8A, CFP, C8B, C4BP, CFH, H2-AA, H2-T23, CFI, C2, CSK, SEMA4A	5.96549e-16
BP	GO:0006810	transport	24	SNAP29, FAM160A2, RAMP2, ABCA9, RBP1, PLEKHM1, TRAPPC2L, DYNLT3, CORO7, AQP1, CYB561, ERGIC3, ABCG2, SLC29A1, SLC2A8, P2RX4, 9030624J02RIK, ARF3, NDUFV2, CCDC53, SORT1, TPR, SAR1A, VLDLR	9.22746e-11
BP	GO:0007049	cell cycle	14	E2F1, DYNLT3, GAS2, UBE2I, NIPBL, RAD21, MAD2L1, CDKN2C, TFDP2, NSMCE2, ARL8A, TPR, CHFR, MCTS1	1.54939e-10
BP	GO:0006958	complement activation, classical pathway	8	C8A, C8B, C4BP, C9, C4B, MASP2, C2, CFI	1.98054e-07
BP	GO:0045087	innate immune response	13	C9, MASP2, C4B, MALT1, TYK2, C8A, CFP, C8B, C4BP, CFH, CFI, C2, CSK	0.000134972
BP	GO:0006508	proteolysis	12	ERMP1, CASP9, MASP2, AMZ2, RELN, MALT1, C2, CFI, TMPRSS6, DPP7, PLG, HABP2	0.000113026
BP	GO:0006974	cellular response to DNA damage stimulus	12	NIPBL, RAD21, CASP9, BAX, DDB2, NSMCE2, TOPORS, ZRANB3, UBE2B, KIN, MCTS1, REV3L	0.000251218
BP	GO:0006957	complement activation, alternative pathway	5	C8A, CFP, C8B, C9, CFH	0.000409049
BP	GO:0010466	negative regulation of peptidase activity	5	KNG1, SERPINA3K, MUG2, TIMP3, ECM1	0.000504514
BP	GO:0055114	oxidation-reduction process	12	HAO1, CYP2C70, HSD3B2, SEPW1, CYB5R1, PTGR2, IVD, LDHD, NDUFV2, AOX3, PRODH2, CYB561	0.00235314
BP	GO:0006897	endocytosis	9	ASGR2, MARCH2, CLTA, LRP1, LRP11, SORT1, STAB2, VLDLR, GHR	0.00313316
BP	GO:0015031	protein transport	10	SNAP29, FAM160A2, RAMP2, 9030624J02RIK, PLEKHM1, ARF3, CCDC53, CORO7, TPR, SAR1A	0.00625589
BP	GO:0007275	multicellular organism development	8	EGFR, LRP1, ITGAV, SORT1, UBE2I, RELN, GAS7, SEMA4A	0.00579932
BP	GO:0051301	cell division	8	MAD2L1, RAD21, DYNLT3, NSMCE2, ARL8A, UBE2I, TPR, CHFR	0.00646041
BP	GO:0016310	phosphorylation	7	EGFR, TYK2, PDK2, PANK3, CLK4, DGKZ, CSK	0.00760619
BP	GO:0007067	mitotic nuclear division	8	MAD2L1, RAD21, DYNLT3, NSMCE2, ARL8A, UBE2I, TPR, CHFR	0.00779586
BP	GO:0048812	neuron projection morphogenesis	4	EGFR, ITGA1, LIFR, GAS7	0.0140587
BP	GO:0007155	cell adhesion	9	DGCR2, ITGAV, TGFBI, ITGA1, CD99L2, VTN, RELN, STAB2, PARVA	0.0205708
BP	GO:0006915	apoptotic process	10	E2F1, DOCK1, RAD21, CASP9, BNIP2, BAX, TMBIM6, GAS2, MALT1, PDCD4	0.0299089
BP	GO:0030154	cell differentiation	8	TYK2, SYT1, ITGAV, HERC4, SORT1, CSK, GAS7, SEMA4A	0.0453819
BP	GO:0006629	lipid metabolic process	8	LPL, PPARA, CYB5R1, GM2A, ECHDC2, PLA2G6, IAH1, VLDLR	0.0460278
BP	GO:0042311	vasodilation	3	KNG1, P2RX4, ITGA1	0.0446651
MF	GO:0005515	protein binding	53	E2F1, PPARA, SYT1, ZBTB33, LIMA1, PLEKHM1, MASP2, IL6ST, LDHD, PDCD4, AES, RAD21, EIF4EBP2, CASP9, TBC1D13, CSK, TPR, GHR, GTPBP2, EGFR, MAGI1, GPRASP1, DYNLT3, LIFR, MND1, UBE2I, TOPORS, UBE2B, RHBDD3, SERPINA3K, H2-AA, SORT1, PDE4DIP, TMSB4X, CHFR, PARVA, CD74, GPHN, CDC42EP1, DOCK1, SEPSECS, ZFP523, ENTPD2, LPL, ITGA1, MALT1, NXF1, ATAD1, TJP1, PPP1R9A, LRP1, BAX, VLDLR	3.62167e-30
MF	GO:0046872	metal ion binding	47	ZMAT1, ENPP5, PPARA, ERMP1, SYT1, LIMA1, ZBTB33, CMC1, ZFP715, PLEKHM1, MASP2, AMZ2, MAN1B1, LANCL1, RNF186, MYO9B, KIN, TIMP3, GPHN, MAN2B2, ITGAV, NSMCE2, ZFP523, CFI, C2, CSK, ZCCHC6, CUTC, MGAT4B, CYP2C70, UPB1, ITGA1, TOPORS, XPNPEP3, CYB561, PCGF1, MARCH2, RNF44, LRP1, PHF14, NDUFV2, DGKZ, AOX3, RELN, ZRANB3, CHFR, REV3L	2.54685e-13
MF	GO:0016787	hydrolase activity	28	ENPP5, ERMP1, GM2A, MASP2, AMZ2, MAN1B1, NOTUM, MAN2B2, CASP9, DDX3Y, C2, CFI, ENTPD2, DPP7, IAH1, LPL, UPB1, MALT1, XPNPEP3, TMPRSS6, PLG, ATAD1, RBBP9, AADAC, PLA2G6, RELN, ZRANB3, HABP2	6.48148e-13
MF	GO:0000166	nucleotide binding	31	ABCA9, TTLL5, ASNS, MYO9B, GPHN, DDX3Y, CLK4, RRAS, CSK, ENTPD2, SAR1A, RDM1, GTPBP2, EGFR, PDK2, MAGI1, UBE2I, NXF1, UBE2B, ATAD1, ABCG2, TYK2, EIF4B, RFC5, PANK3, ARF3, DGKZ, ARL8A, ZRANB3, CHFR, REV3L	3.09031e-12
MF	GO:0016740	transferase activity	19	AADAT, MGAT4B, EGFR, PDK2, SAT2, HERC4, UBE2B, TYK2, ZDHHC14, GPHN, PANK3, CLK4, SEPSECS, DGKZ, PCMT1, AGXT2, CSK, ZCCHC6, REV3L	3.09949e-09
MF	GO:0005102	receptor binding	12	HAO1, EGFR, TYK2, KNG1, LPL, P2RX4, GPHN, ITGAV, ITGA1, H2-T23, CSK, PLG	5.83738e-08
MF	GO:0032403	protein complex binding	10	C8A, C8B, PDK2, PPARA, ARPC1B, PPP1R9A, LRP1, BAX, RRAS, PROS1	6.88512e-07
MF	GO:0008233	peptidase activity	12	ERMP1, CASP9, MASP2, AMZ2, RELN, MALT1, C2, CFI, TMPRSS6, DPP7, PLG, HABP2	8.03545e-07
MF	GO:0046982	protein heterodimerization activity	10	EGFR, SYT1, PDK2, PPARA, IL6ST, ITGAV, LSM6, BAX, LIFR, H2-AA	9.50689e-06
MF	GO:0008022	protein C-terminus binding	7	SYT1, TJP1, PPP1R9A, NIPBL, UBE2I, ECM1, PCGF1	0.000103298
MF	GO:0008236	serine-type peptidase activity	8	MASP2, RELN, C2, CFI, TMPRSS6, DPP7, PLG, HABP2	0.000105251
MF	GO:0003779	actin binding	7	ARPC1B, LIMA1, MYO9B, CORO7, TMSB4X, SNTG2, PARVA	0.00011598
MF	GO:0019901	protein kinase binding	8	EGFR, E2F1, PPP1R9A, CASP9, CDKN2C, PLA2G6, QARS, GHR	0.000158306
MF	GO:0003824	catalytic activity	14	HSD3B2, ENPP5, AADAT, UPB1, LDHD, LANCL1, ECHDC2, HAO1, GPHN, MAN2B2, SEPSECS, AOX3, AGXT2, ZRANB3	0.000373046
MF	GO:0051015	actin filament binding	6	EGFR, ARPC1B, LIMA1, PPP1R9A, MYO9B, GAS7	0.00093105
MF	GO:0002020	protease binding	5	LRP1, ITGAV, MALT1, TIMP3, ECM1	0.0010394
MF	GO:0034185	apolipoprotein binding	4	LPL, LRP1, PLG, VLDLR	0.00105206
MF	GO:0004842	ubiquitin-protein transferase activity	14	HERC4, MALT1, UBE2I, TOPORS, UBE2B, MARCH2, KBTBD2, DDB2, FBXL4, NSMCE2, KLHL24, FBXO3, FBXL14, CHFR	0.00100809
MF	GO:0042803	protein homodimerization activity	10	AADAT, PDK2, PPP1R9A, GPHN, MAD2L1, BAX, ASNS, TPR, GHR, ABCG2	0.00115033
MF	GO:0030414	peptidase inhibitor activity	4	KNG1, SERPINA3K, MUG2, TIMP3	0.00111299
MF	GO:0042802	identical protein binding	9	EGFR, MAD2L1, BNIP2, BAX, DYNLT3, VTN, AGXT2, CSK, ENTPD2	0.00124106
MF	GO:0005518	collagen binding	4	TGFBI, ITGA1, VTN, DCN	0.00381047
MF	GO:0019899	enzyme binding	7	EGFR, RFC5, TMBIM6, SORT1, PDE4DIP, UBE2I, ECM1	0.00412057
MF	GO:0017124	SH3 domain binding	4	SH3BGRL, DOCK1, CASP9, LANCL1	0.00397648
MF	GO:0004896	cytokine receptor activity	5	IL6ST, LIFR, IL13RA1, CD74, GHR	0.0059054
MF	GO:0005516	calmodulin binding	5	EGFR, SYT1, TJP1, PLA2G6, MYO9B	0.00829806
MF	GO:0019903	protein phosphatase binding	4	EGFR, ITGA1, CSK, GHR	0.00838864
MF	GO:0016491	oxidoreductase activity	12	HAO1, CYP2C70, HSD3B2, SEPW1, CYB5R1, PTGR2, IVD, LDHD, NDUFV2, AOX3, PRODH2, OXR1	0.00982255
MF	GO:0050840	extracellular matrix binding	5	BGN, ITGAV, TGFBI, VTN, DCN	0.0145755
MF	GO:0019904	protein domain specific binding	5	PPARA, TJP1, PPP1R9A, TFDP2, PLG	0.0146936
MF	GO:0003723	RNA binding	14	ZMAT1, LSM6, QARS, NXF1, KIN, CBX7, PDCD4, PRPF6, EIF4B, RPL22, DDX3Y, SEPSECS, MCTS1, RDM1	0.0286855
MF	GO:0048306	calcium-dependent protein binding	3	SYT1, MASP2, VLDLR	0.0288844
MF	GO:0050750	low-density lipoprotein particle receptor binding	3	SYT1, LANCL1, LRPAP1	0.0288844
MF	GO:0098641	cadherin binding involved in cell-cell adhesion	5	EGFR, LIMA1, TJP1, CDC42EP1, PARVA	0.0447457
MF	GO:0004497	monooxygenase activity	4	CYP4A12B, CYP2C70, CYP2D22, CYP4F15	0.0437373
CC	GO:0016020	membrane	93	SYT1, CYB5R1, CLTA, IL6ST, PLEKHM1, MAN1B1, RNF186, AQP1, SLC2A8, ASGR2, DGCR2, CHIC2, RAD21, RRAS, 2510039O18RIK, CFI, CSK, TPR, IL13RA1, GHR, EGFR, RAMP2, MAGI1, PIGYL, LIFR, CORO7, OSTM1, UBE2B, RHBDD3, PRPF6, ERGIC3, C8A, TYK2, OGFRL1, AADAC, ZDHHC14, FAM134A, 9030624J02RIK, CD82, LRP11, CD99L2, PLA2G6, SORT1, H2-AA, ARL8A, MOSPD1, TMCO4, SEMA4A, SNTG2, PARVA, SNAP29, ENPP5, HSD3B2, ERMP1, C9…	4.08088e-41
CC	GO:0005576	extracellular region	32	ENPP5, MUG2, C9, MASP2, VTN, NOTUM, DCN, TIMP3, CFP, MAN2B2, TGFBI, CFH, TFF3, C2, CFI, DPP7, GHR, KNG1, LPL, C4B, LIFR, ECM1, PLG, LRPAP1, C8A, C8B, SERPINA3K, C4BP, BGN, RELN, PROS1, HABP2	4.76192e-17
CC	GO:0005737	cytoplasm	93	E2F1, SYT1, ZBTB33, LIMA1, PLEKHM1, LSM6, SAT2, TRAPPC2L, TTLL5, QARS, VTN, AQP1, CBX7, PDCD4, EIF4EBP2, CASP9, CDKN2C, CFH, KLHL24, FBXL14, CSK, TPR, ZCCHC6, CUTC, RDM1, GHR, EGFR, RAMP2, CYP2D22, MAGI1, GPRASP1, DYNLT3, HERC4, UBE2I, CORO7, OSTM1, UBE2B, RBBP9, LRPAP1, TYK2, ARPC1B, PCF11, BGN, MAD2L1, PANK3, BNIP2, FBXL4, PLA2G6, RELN, TMSB4X, PDE4DIP, ARL8A, MOSPD1, MCTS1, SNTG2, PARVA, SNAP2…	2.72893e-13
CC	GO:0005886	plasma membrane	53	SYT1, ZBTB33, LIMA1, IL6ST, AQP1, SLC2A8, CHIC2, CFH, RRAS, CSK, GHR, EGFR, RAMP2, MAGI1, PIGYL, LIFR, UBE2B, ARRDC2, LRPAP1, C8A, CD99L2, H2-AA, SORT1, RELN, MCTS1, SEMA4A, SNTG2, PARVA, SNAP29, ENPP5, C9, LANCL1, CD74, SLC29A1, GPHN, CDC42EP1, PPP1R16A, ITGAV, ENTPD2, LPL, SEPW1, ITGA1, STAB2, TTC17, TMPRSS6, PLG, ATAD1, ABCG2, P2RX4, TJP1, LRP1, DGKZ, H2-T23	2.53825e-11
CC	GO:0005856	cytoskeleton	17	LIMA1, DYNLT3, TTLL5, GAS2, MYO9B, TTC17, TYK2, ARPC1B, PPP1R9A, GPHN, MAD2L1, CDC42EP1, TMSB4X, PDE4DIP, TPR, SNTG2, PARVA	3.92055e-08
CC	GO:0005634	nucleus	72	ZMAT1, E2F1, PPARA, ZBTB33, LSM6, TTLL5, AQP1, PDCD4, CBX7, AES, RAD21, CASP9, SMARCD2, CDKN2C, CLK4, CFH, NSMCE2, CFI, TPR, CUTC, RDM1, OXR1, GHR, EGFR, MAGI1, VWA5A, GPRASP1, DYNLT3, MND1, HERC4, UBE2I, TOPORS, OSTM1, UBE2B, PCGF1, RBBP9, PRPF6, RFC5, TYK2, MAD2L1, DDB2, FBXL4, SORT1, PDE4DIP, TMSB4X, MOSPD1, CHFR, PARVA, REV3L, TIMP3, KIN, NIPBL, DOCK1, ITGAV, DDX3Y, SEPSECS, TFDP2, ZFP523, FB…	3.29075e-08
CC	GO:0030054	cell junction	13	BCAS2, SYT1, MAGI1, C4B, ATAD1, P2RX4, TJP1, GPHN, ITGAV, STARD8, DDB2, CD99L2, PARVA	1.31154e-06
CC	GO:0043231	intracellular membrane-bounded organelle	14	CYP2C70, CYP4A12B, AADAC, GTPBP2, CLTA, CYP2D22, BNIP2, UGT2B1, CCDC53, SORT1, OSTM1, DPP7, KIN, PLG	3.71184e-06
CC	GO:0005615	extracellular space	26	KNG1, LPL, MUG2, C4B, VTN, DCN, TMPRSS6, TIMP3, ECM1, PLG, C8A, SH3BGRL, SERPINA3K, C8B, TGFBI, CMTM8, CFH, TFF3, PLA2G6, PCMT1, RELN, CFI, PROS1, SEMA4A, GHR, VLDLR	5.73209e-05
CC	GO:0045202	synapse	8	EGFR, SYT1, P2RX4, PPP1R9A, GPHN, C4B, UBE2I, ATAD1	0.000101426
CC	GO:0043025	neuronal cell body	10	EIF4B, P2RX4, PPP1R9A, GPHN, LRP1, C4B, IL6ST, SORT1, RELN, GHR	0.000198266
CC	GO:0030425	dendrite	10	EIF4B, P2RX4, PPP1R9A, GPHN, LRP1, C4B, IL6ST, SORT1, UBE2I, RELN	0.00020079
CC	GO:0031012	extracellular matrix	9	CFP, LPL, BGN, RPL22, TGFBI, VTN, DCN, TIMP3, ECM1	0.00056065
CC	GO:0005578	proteinaceous extracellular matrix	8	BGN, TGFBI, TFF3, VTN, RELN, DCN, TIMP3, ECM1	0.000971069
CC	GO:0031410	cytoplasmic vesicle	10	SNAP29, SLC2A8, SYT1, MARCH2, CLTA, SORT1, CORO7, ARRDC2, CYB561, DPP7	0.00113951
CC	GO:0042995	cell projection	6	SNAP29, GPHN, MAGI1, TTLL5, KLHL24, IFT52	0.00145162
CC	GO:0009986	cell surface	15	EGFR, LPL, RAMP2, ITGA1, CD74, PLG, LRPAP1, TJP1, BGN, ITGAV, SORT1, H2-T23, ENTPD2, VLDLR, GHR	0.00154417
CC	GO:0005694	chromosome	6	MAD2L1, RAD21, DYNLT3, NSMCE2, ZRANB3, TPR	0.00161249
CC	GO:0072562	blood microparticle	10	C8A, KNG1, SERPINA3K, C4BP, C9, C4B, CFH, VTN, PROS1, PLG	0.00380397
CC	GO:0005764	lysosome	10	MARCH2, MAN2B2, GM2A, PLEKHM1, SORT1, H2-AA, ARL8A, OSTM1, DPP7, CD74	0.00430399
CC	GO:0005905	clathrin-coated pit	5	CLTA, LRP1, SORT1, AP4B1, VLDLR	0.00835599
CC	GO:0043005	neuron projection	6	SYT1, PPP1R9A, ITGA1, PCMT1, RELN, AQP1	0.0130887
CC	GO:0005783	endoplasmic reticulum	19	CYP2C70, HSD3B2, EGFR, ERMP1, PIGYL, TMBIM6, TRAPPC2L, MAN1B1, PDIA5, CD74, ERGIC3, LRPAP1, AADAC, ZDHHC14, MARCH2, BAX, SORT1, TBC1D20, SAR1A	0.0127488
CC	GO:0043204	perikaryon	4	ITGA1, PCMT1, KLHL24, RELN	0.0125834
CC	GO:0005622	intracellular	21	GTPBP2, ZMAT1, EGFR, PDK2, RAMP2, TRAPPC2L, CD74, RHBDD3, GPHN, BGN, RPL22, ITGAV, ARF3, BAX, TBC1D13, GRTP1, RRAS, DGKZ, ARL8A, TPR, SAR1A	0.0142329
CC	GO:0005768	endosome	8	EGFR, MARCH2, LRP1, 9030624J02RIK, PLEKHM1, CCDC53, SORT1, ARL8A	0.0159257
CC	GO:0030424	axon	6	SYT1, P2RX4, C4B, KLHL24, RELN, AQP1	0.0201872
CC	GO:0005794	Golgi apparatus	16	EGFR, SNAP29, MGAT4B, SYT1, TRAPPC2L, CORO7, CD74, ERGIC3, CHIC2, CDC42EP1, ARF3, SORT1, PDE4DIP, FBXL14, SAR1A, DPP7	0.0371628
CC	GO:0043235	receptor complex	6	EGFR, RAMP2, LRP1, LIFR, VLDLR, GHR	0.0376476
CC	GO:0000775	chromosome, centromeric region	4	MAD2L1, RAD21, DYNLT3, TPR	0.0443224
CC	GO:0016021	integral component of membrane	68	SYT1, CYB5R1, IL6ST, MAN1B1, RNF186, AQP1, SLC2A8, ASGR2, DGCR2, 2510039O18RIK, IL13RA1, GHR, EGFR, RAMP2, CYP2D22, PIGYL, LIFR, CORO7, OSTM1, RHBDD3, ERGIC3, C8A, AADAC, ZDHHC14, FAM134A, MRPS9, 9030624J02RIK, CD82, LRP11, CD99L2, H2-AA, SORT1, MOSPD1, TMCO4, PROS1, SEMA4A, ENPP5, HSD3B2, ERMP1, 9530068E07RIK, ABCA9, C9, UGT2B1, LRIG1, CD74, SLC29A1, ITGAV, SEPSECS, PCMT1, ENTPD2, MGAT4B, TMBIM6…	0.0479736

## Sheet: Cluster B
Supplementary Table 2B. Annotation of the SOMs by k-means clustering and following gene-enrichment analysis.
List of all GO terms with Benjamini-Hochberg corrected p value < 0.05. BP = Biological Process, MF = Molecular Function, CC = Cellular Component
Cluster B
Category	GO ID	GO category	Count	Genes	Benjamini-Hochberg adjusted p-value
BP	GO:0006629	lipid metabolic process	26	CHKB, EHHADH, UGCG, EPHX2, PNPLA2, CRAT, DECR1, LPIN2, PCK1, CEPT1, ACSL1, HMGCS2, ELOVL5, MLYCD, PLA2G12A, LCAT, ELOVL2, ACOT12, HSD17B6, H2-KE6, ACAA1B, AGPAT3, SLC27A2, HMGCL, SLC27A5, CROT	0.00027772
BP	GO:0006631	fatty acid metabolic process	14	EHHADH, CRAT, DECR1, LPIN2, ACSL1, ELOVL5, MLYCD, ELOVL2, ACOT12, H2-KE6, SLC27A2, ACAA1B, SLC27A5, CROT	0.00147728
BP	GO:0001676	long-chain fatty acid metabolic process	6	ACSL1, ACOT1, SLC27A2, SLC27A5, ACOT4, ACOT3	0.00438929
BP	GO:0006637	acyl-CoA metabolic process	7	ACOT8, EHHADH, ACOT12, ACOT1, HMGCL, ACOT4, ACOT3	0.00385425
BP	GO:0000038	very long-chain fatty acid metabolic process	5	ELOVL2, SLC27A2, SLC27A5, ACOT4, ACOT3	0.0346649
BP	GO:0006914	autophagy	11	FAM134B, GABARAPL1, EI24, MAP1LC3B, TMEM59, PIK3C3, TRP53INP2, ARSA, TRP53INP1, STBD1, WDR45	0.0315315
MF	GO:0003824	catalytic activity	26	LDHA, KYNU, EHHADH, PPM1A, ASL, AGXT, RABGGTB, ACSL1, OPLAH, CSAD, SRR, ILVBL, ACAA1B, HMGCL, AMY1, HYAL2, EPHX2, CTH, HMGCS2, PPM1K, H6PD, ARSA, DPYD, OAT, SLC27A2, SLC27A5	0.000211677
MF	GO:0047617	acyl-CoA hydrolase activity	5	ACOT8, ACOT12, ACOT1, ACOT4, ACOT3	0.0128542
MF	GO:0043621	protein self-association	8	PABPN1, MYD88, AGTR1A, LDB1, SLC2A1, CTSC, AGXT, CTSH	0.010358
MF	GO:0030170	pyridoxal phosphate binding	7	CTH, KYNU, CSAD, SRR, SDSL, OAT, AGXT	0.0383566
CC	GO:0005777	peroxisome	17	EHHADH, EPHX2, CRAT, AGXT, ACOT4, ACOT3, PEX11A, PEX11B, ACSL1, ACOT8, MLYCD, GSTK1, PXMP4, ACAA1B, SLC27A2, HMGCL, CROT	7.81502e-08
CC	GO:0005829	cytosol	62	KYNU, LDHA, EHHADH, VPS54, RUSC2, TGOLN1, PRDX4, TTPA, ACOT1, WWC2, MAF1, ACOT3, BAG4, MYD88, OPLAH, EVI5, MAP1LC3B, MAT1A, PIK3C3, SLC2A1, ACOT12, MT1, IRS2, HYAL2, PNPLA2, RIC8B, LPIN2, CDO1, CTH, STMN1, CTSH, NRBP2, WDR45, ARL6IP1, RABGAP1, PPM1A, NFKBIA, ASL, ALDH3A2, N4BP2, ZFP36L1, RNF125, CYLD, TRP53INP2, TRP53INP1, NDRG1, CAMK2B, GSTO1, PPP2R2D, UBXN1, GABARAPL1, SPHK2, EPHX2, S100A13, PC…	8.57412e-07
CC	GO:0005783	endoplasmic reticulum	46	ARL6IP1, CYP3A25, CYP2J9, SGPP1, FAM20A, PRDX4, ASL, DTNBP1, ALDH3A2, CANT1, CEPT1, ACSL1, PSKH1, ELOVL5, BOK, PLA2G12A, ELOVL2, HSD17B6, CREB3L3, AGPAT3, SPPL3, UBXN1, CLN3, GABARAPL1, DDRGK1, CREB3, CYP3A13, ZDHHC6, PIGX, CST3, CRAT, CYP2B10, LPIN2, REEP3, FAM134B, G6PC, EI24, H6PD, BNIP3L, BACE1, NFE2L1, CTSC, STBD1, SLC27A2, SLC27A5, ALG14	8.73777e-05
CC	GO:0005739	mitochondrion	52	LDHA, KYNU, SGPP1, EHHADH, PRDX4, ACOT1, AGXT, SLC25A20, ACOT8, CISD1, TPP1, MAP1LC3B, BOK, RANBP2, HMGCL, ADCK5, DECR1, SLC25A30, H6PD, PPM1K, SLC25A33, GRN, H2-KE6, OAT, SLC27A2, CROT, HIGD2A, NDUFB5, NDUFB9, TK2, ALDH3A2, STARD13, NDUFB2, ACSL1, GSTK1, ETFDH, RAB11B, SLC25A42, ACAA1B, GABARAPL1, JTB, SDSL, CRAT, SIRT3, PEX11B, HMGCS2, MLYCD, BNIP3L, 8430408G22RIK, PON2, BIK, SLC25A16	0.000630061
CC	GO:0016020	membrane	147	HGSNAT, LDHA, ATP1B3, TGOLN1, SLC25A20, CISD1, PICALM, PSKH1, ELOVL5, ST3GAL5, CLEC4G, PIK3C3, ELOVL2, SLC2A1, CREB3L3, CYP3A13, UGCG, PNPLA2, CYP2B10, SLC25A30, TMEM134, AGTR1A, SLC25A33, SIPA1L1, BACE1, EFNA5, NFE2L1, STMN1, ARL8B, SLC40A1, HIGD2A, ARL6IP1, SLC38A4, CLCN3, CYP3A25, MMD, FCGRT, SERINC3, CEPT1, TMEM127, 1600002K03RIK, GSTK1, NDRG1, SCARB2, PABPC1, TMEM183A, SDF4, SPPL3, TMEM120A,…	0.00121933
CC	GO:0005789	endoplasmic reticulum membrane	28	ARL6IP1, CYP3A25, SGPP1, FKBP5, DTNBP1, ALDH3A2, CANT1, CEPT1, PSKH1, ACSL1, ELOVL5, BOK, ELOVL2, CREB3L3, AGPAT3, DDRGK1, ZDHHC6, CYP3A13, CREB3, PIGX, CYP2B10, LPIN2, REEP3, EI24, NFE2L1, STBD1, SLC27A2, ALG14	0.00118543
CC	GO:0005743	mitochondrial inner membrane	19	NDUFB5, NDUFB9, CRAT, ALDH3A2, TK2, SIRT3, NDUFB2, SLC25A30, SLC25A20, HMGCS2, BOK, SLC25A33, GSTK1, ETFDH, RHBDL2, SLC25A16, SLC25A42, HMGCL, HIGD2A	0.00194086
CC	GO:0005764	lysosome	17	HGSNAT, CLN3, HYAL2, SPHK2, CST3, MMD, MARCH8, ARRDC3, TMEM59, TPP1, ARSA, PON2, MT1, CTSC, SCARB2, ARL8B, CTSH	0.00283423
CC	GO:0030176	integral component of endoplasmic reticulum membrane	9	FAM134B, ARL6IP1, CLN3, G6PC, ELOVL5, CREB3, ELOVL2, SLC27A2, SLC27A5	0.00378055
CC	GO:0070062	extracellular exosome	67	LDHA, ATP1B3, FAM20A, IGFBP7, CRP, RUSC2, PRDX4, ANPEP, SDC4, CXCL12, CANT1, CISD1, TPP1, TMEM59, ANG, LCAT, SLC2A1, PCBP2, DHX36, SLC22A5, LBP, SPON2, CEACAM1, AMY1, ARHGEF18, CST3, SERPING1, DECR1, PIGR, C8G, CTH, GRN, INHBC, PLLP, CTSC, STMN1, ARL8B, VMO1, SLC27A2, CTSH, WFDC2, GALNT2, FKBP5, NDUFB9, C6, AHCTF1, ASL, ALDH3A2, AGT, GSTK1, RAB11B, NDRG1, FGL1, NDRG2, SCARB2, PABPC1, GSTO1, SDF4,…	0.00365261
CC	GO:0005737	cytoplasm	137	LOR, LDHA, ATP1B3, RUSC2, EIF5, MAF1, CXCL12, SLC25A20, MYD88, PSKH1, MDFIC, SLC2A1, RABGEF1, DHX36, PABPN1, IRS2, SOCS2, CST3, RIC8B, BRAP, RBPMS, AGTR1A, SIPA1L1, MIB2, NFE2L1, STMN1, ARL8B, SUDS3, NRBP2, ZFAND6, ARL6IP1, SETD1B, AHCTF1, NFKBIA, DAZAP2, ASL, CCNG2, ARIH2, TMEM127, 1600002K03RIK, SRR, NDRG1, NDRG2, PABPC1, FGD6, PPP2R2D, GABARAPL1, KLF9, SMEK2, EPHX2, JTB, AKAP8L, UBP1, CSRP3, S…	0.00349094
CC	GO:0005794	Golgi apparatus	35	GALNT2, CLCN3, SGPP1, FAM20A, VPS54, TGOLN1, MMD, CANT1, RABAC1, SERINC3, RNF125, PICALM, PSKH1, EVI5, ST3GAL5, TMEM59, MDFIC, BOK, PLA2G12A, NDRG2, SDF4, SPPL3, CLN3, GABARAPL1, BMP1, UGCG, GZF1, FAM134B, PLEKHA3, XPA, ATXN2, EI24, AGTR1A, BACE1, CTSC	0.014391
CC	GO:0005778	peroxisomal membrane	6	PEX11A, PEX11B, ACSL1, PXMP4, SLC27A2, ALDH3A2	0.0311392

## Sheet: Cluster C
Supplementary Table 2B. Annotation of the SOMs by k-means clustering and following gene-enrichment analysis.
List of all GO terms with Benjamini-Hochberg corrected p value < 0.05. BP = Biological Process, MF = Molecular Function, CC = Cellular Component
Cluster C
Category	GO ID	GO category	Count	Genes	Benjamini-Hochberg adjusted p-value
MF	GO:0046872	metal ion binding	169	CYP2D10, LMO2, LMAN2L, GNA12, RBM5, ZFP639, RNF214, ZNRF1, OGDH, FAHD1, APP, ZFP93, IDS, PLOD3, TIMM9, PHOSPHO2, RNF34, CYHR1, CIB1, ADAM9, YY1, CYP3A11, ZHX1, F9, STIM1, RBKS, ZFP597, CYP2E1, OPTN, TCN2, CHPT1, NME7, MARK2, PGM2, GNS, MIB1, F5, TRIM33, RIOK3, UBR5, ZNHIT2, ZFP263, SLU7, ZZZ3, AMFR, DST, EXT2, TRIM39, PRPS1, ZC3H3, ZFAND3, ENPP1, AGFG2, STK11, ZFP457, TTC3, NR1H2, FGG, ALB, TRAF6…	4.63639e-05
MF	GO:0005515	protein binding	190	MORF4L1, LMO2, TBK1, PPP2R5D, STYX, MED25, CASK, ZNRF1, ADORA1, AIP, HOOK3, CUL3, CSNK2A2, MFF, APP, EIF4EBP1, IDS, ILK, ROBO4, DNAJC5, SPRED1, CYHR1, CUL1, CIB1, CCAR1, ADAM9, F11R, BCL10, TMEM204, YY1, EFNB1, ANKS3, STIM1, OPTN, PPARGC1A, GCC2, BCAP31, MIB1, GAPVD1, DCLRE1B, VAMP8, UBR5, RAB14, PYGO2, TGIF1, DSP, AMFR, DST, EP400, TWSG1, EEF1B2, STK11, STRAP, DAG1, CEP164, BCL2L2, RAB9, TTC3, N…	0.000847412
MF	GO:0019003	GDP binding	10	RAB2A, RAB35, RAB22A, RAB14, RAB5A, RAB40C, RAP1B, RAB9, PRPS1, RRAGC	0.0486587
CC	GO:0016020	membrane	306	CYP2D10, LEMD2, TMEM11, SIDT2, ZNRF1, ADORA1, ACBD5, SLC35A3, HS2ST1, AI314180, CUL3, APP, PLOD3, ILK, STAG2, ADAM9, GPR137, SGPL1, F11R, C1GALT1C1, EFNB1, CYP3A11, ABCC10, CYP2E1, GCC2, MARK2, GAPVD1, F5, MED15, UBR5, RPS14, HSD11B1, RAB14, NPTN, TGFBRAP1, AMFR, EXT2, ENPP1, CRELD1, DAG1, RAB40C, BCL2L2, AKAP10, RAB9, ATP6V0B, HADHB, ORAI3, TMEM128, SERINC5, RILPL2, STX12, SERINC1, FAM162A, AGRN…	5.34268e-08
CC	GO:0005783	endoplasmic reticulum	83	CYP2D10, SLC27A1, ATL2, LMAN2L, 1600014C10RIK, BNIP3, PEX3, ADORA1, AI314180, OS9, HMOX2, POMT2, PLOD3, AGPAT9, VKORC1, CAT, HPD, CIB1, SGPL1, LPGAT1, CYP3A11, CNPY2, STIM1, CYP2E1, PIGP, PRKCD, PNPLA6, BCAP31, TMEM208, PJA2, TOR2A, PNPLA8, F5, ZDHHC13, 0610009B22RIK, HSD11B1, AMFR, AKAP1, USP25, EEF1D, DST, EXT2, SPAST, CLN5, FKBP2, EEF1B2, MTDH, APH1A, RAB9, HADHB, TMED4, POM121, ALB, SERINC1, …	2.96422e-06
CC	GO:0070062	extracellular exosome	139	GNPTG, TSPO, LGMN, PITPNA, ATP6AP1, SIDT2, CUL3, APP, BHLHB9, PLOD3, ROBO4, H2AFZ, DNAJC5, PRKACB, CIB1, ADAM9, ALDH6A1, F12, F11R, C1GALT1C1, EFNB1, F9, LYPLA2, RBKS, TCN2, PGM2, GNS, SERPINF1, VAMP8, RPS14, RAB14, CD300LG, DSP, EXT2, TWSG1, OSTF1, HIST1H4K, STK11, DAG1, BCL2L2, ARPC5, RAB9, HADHB, SERINC5, FGG, STX12, RILPL2, DDX3X, ARPC3, ALB, FGB, SERINC1, SYAP1, FAM162A, AGRN, FH1, ATP5J2, P…	2.17313e-06
CC	GO:0043231	intracellular membrane-bounded organelle	56	GNPTG, CYP2D10, ACOX1, SLC27A1, TSPO, PEX3, ACBD5, HMOX2, APP, ZFYVE16, VKORC1, CAT, CHUK, PQLC2, CYP3A11, CYP2E1, GAK, MED4, DHRS4, TRIM33, ZDHHC13, RAB14, HSD11B1, SLU7, HSD17B11, CLUAP1, AASS, ITM2B, ABCA6, CALCOCO1, RRAGC, GLRX2, PEX19, ABCD2, PEX14, PEX13, UGT2A3, HSD17B4, VEZF1, FYCO1, ETFB, GUSB, MAML1, PODXL, NDFIP2, FAM178A, DDX6, ATXN1, EPS15, RPE, CYP17A1, ATP13A1, RABEP1, TSC2, YIPF4,…	2.19427e-06
CC	GO:0005778	peroxisomal membrane	13	ACOX1, PNPLA8, TTC1, DHRS4, PEX19, DECR2, ABCD2, PEX14, PEX13, HSD17B4, PEX3, CAT, ACBD5	1.02614e-05
CC	GO:0005737	cytoplasm	276	PITPNA, AI314180, HOOK3, CUL3, APP, BHLHB9, ILK, CYHR1, CCAR1, ADAM9, EFNB1, YY1, BTBD6, OPTN, SCYL3, DCTN3, PPARGC1A, GCC2, MARK2, PGM2, EIF2AK1, DCLRE1B, MED15, UBR5, RPS14, HSD11B1, TGFBRAP1, PPP2R5E, AMFR, HSD17B11, OSTF1, CRIPT, ELL, DAG1, BCL2L2, CEP164, AKAP10, SH3BP5L, NR1H2, ACD, RILPL2, VRK3, HEXIM1, FAM162A, AGRN, FBXO9, SPOP, ZFP346, PAIP2, OSBPL9, MAP2K4, DUSP23, NDFIP2, TPD52L2, TAX…	3.50464e-05
CC	GO:0005768	endosome	41	ITM2B, ZNRF1, RAB9, GCGR, TPCN1, ATP6V0B, AI314180, APP, STX12, MGRN1, ZFYVE16, SNX21, RAB11A, FYCO1, GPC1, STAMBP, OSBPL9, TGFBR1, SNX25, NDFIP2, TMBIM1, ARRDC4, OPTN, EPS15, LAMP1, CHMP1B, GAPVD1, RABEP1, VAMP8, ATP6V1E1, RAB35, RAB22A, PTP4A2, RAB14, RAB5A, CD300LG, TGFBRAP1, SNX33, SNX13, SPAST, RIN3	0.000110009
CC	GO:0005739	mitochondrion	91	GRPEL2, SLC27A1, ACOX1, TSPO, MRPS33, WASF1, HINT2, 1600014C10RIK, BNIP3, TMEM11, OGDH, FAHD1, MFF, NDUFS6, BAG1, TIMM9, TFB2M, SLC25A28, DNAJC5, CAT, ATP5H, ALDH6A1, AIFM2, NUDT6, TAZ, MRPL9, CYP2E1, ACADL, CECR5, PRKCD, BCAP31, ISCA1, ATP6V1A, TRAP1, DHRS4, KIF1B, CYP27A1, VAMP8, UQCRH, RPS14, AKAP1, THEM4, TRIM39, STK11, AASS, AKAP10, RSAD1, BCL2L2, COX7A2L, HADHB, GLRX2, MTHFS, TOMM7, 1700029…	0.00027251
CC	GO:0005634	nucleus	249	PRR13, PPP2R5C, LEMD2, MED25, ZFP639, ACBD5, AI314180, CUL3, ZFP93, BHLHB9, H2AFZ, TLK1, STAG2, ANAPC5, CIZ1, EFNB1, YY1, ZHX1, HMG20B, OPTN, PPARGC1A, MARK2, DCLRE1B, MED15, UBR5, TGIF1, ZZZ3, 2410004B18RIK, AMFR, CRIPT, ELL, DAG1, CEP164, ZFP457, NR1H2, ACD, VRK3, HEXIM1, PBRM1, VEZF1, NTHL1, TCF25, SPOP, ZFP346, ZC3H18, PCIF1, MAML1, MAP2K4, DUSP23, KLF15, TAX1BP3, ZBTB43, DDX6, PTPN11, NR1I3,…	0.000265565
CC	GO:0005654	nucleoplasm	97	MORF4L1, IER2, ACOX1, ELF2, ZFP46, MED25, RBM5, CDKN2AIPNL, BAP1, BNIP3, ZFP639, TERF2IP, PEX3, ZEB1, SKAP2, ACBD5, AIP, FAHD1, EIF4EBP1, HSF1, MAPKAP1, ILK, MGLL, DPP8, SPRED1, IPMK, CYHR1, ATP5H, CHUK, STAG2, PHC1, ZCCHC8, CIB1, ATF7IP, ALDH6A1, YY1, ZHX1, HMG20B, MBNL1, PPARGC1A, GTF2H1, ELL2, SLTM, TRAP1, MED4, MED15, TRIM33, UBR5, ZFP263, SLU7, DNTTIP1, CLUAP1, HIST1H4K, POLR2J, DAG1, MKNK1,…	0.000874774
CC	GO:0031410	cytoplasmic vesicle	42	SLC27A1, ZNRF1, RAB9, AI314180, MFF, APP, MAP1LC3A, MAPKAP1, SNX21, IL15RA, NECAP1, RAB11A, FYCO1, SEC23IP, F11R, GABARAPL2, HYAL1, ARRDC4, OPTN, USP6NL, CTSL, LAMP1, SLC17A8, RAB32, MIB1, SLC17A5, KIF1B, RABEP1, RAB35, ZDHHC13, NOTCH4, RAB22A, RAB14, LRP6, RAB5A, WASL, SNX33, IGFBP2, DST, GGNBP2, SPAST, RIN3	0.0017499
CC	GO:0030134	ER to Golgi transport vesicle	7	SEC24B, APP, LMAN2L, SEC23IP, TEX261, AI314180, GOLGA2	0.00313242
CC	GO:0048471	perinuclear region of cytoplasm	43	MTDH, RAB40C, FAM168B, APP, SLK, EIF3G, BAG1, TEK, LMTK2, MT2, RAB11A, CALN1, PRKACB, TRAF6, SEC23IP, CYHR1, CCAR1, CIB1, RAB2A, BCL10, NDFIP2, TPD52L2, OPTN, FZD5, DCTN3, PRKCD, GAK, PPM1F, LAMP1, PNPLA8, SERPINF1, VAMP8, 0610009B22RIK, UBR5, TSC2, RAB14, RAB5A, DPM2, AMFR, DST, SPAST, CLN5, SLC9A1	0.00332302
CC	GO:0005764	lysosome	26	LGMN, SIDT2, ZNRF1, RAB9, TPCN1, RRAGC, IDS, CAT, MAN2B1, FYCO1, PQLC2, HYAL1, BCL10, GUSB, TMBIM1, DNASE2B, GNS, LAMP1, CTSL, SLC17A5, VAMP8, TSC2, RAB14, GAA, CLN5, CTSF	0.00334817
CC	GO:0005811	lipid particle	10	ATG2B, HSD17B11, TRAP1, AIFM2, ATG2A, RAP1B, TRAF6, AKAP1, SPAST, BCAP31	0.0093428
CC	GO:0045335	phagocytic vesicle	8	RAB32, LAMP1, STX12, RAB22A, RAB14, RAB5A, RAB11A, RAB9	0.0102921
CC	GO:0005769	early endosome	19	ARRDC4, FZD5, AI314180, NUCB1, EPS15, RAB32, RABEP1, MGRN1, VAMP8, ZFYVE16, PTP4A2, RAB22A, RAB14, RAB5A, LRP6, LMTK2, TGFBRAP1, SNX13, RIN3	0.0138377
CC	GO:0005789	endoplasmic reticulum membrane	41	CYP2D10, MTDH, ATL2, APH1A, LMAN2L, 1600014C10RIK, RAB9, POMT2, TMED4, POM121, SERINC1, AGPAT9, VKORC1, SEC22C, HPD, RAB2A, SGPL1, LPGAT1, CYP3A11, ICMT, REEP4, PNPLA6, PORCN, BCAP31, TMEM208, ITPR2, PJA2, BFAR, PNPLA8, ATP13A1, HSD11B1, DPM2, AMFR, TMTC2, CYP2C38, SSR4, EXT2, DST, SPAST, FKBP2, SLC9A1	0.0161637
CC	GO:0000139	Golgi membrane	27	GNPTG, LMAN2L, ITM2B, RAB9, SLC35A3, HS2ST1, CUL3, STX12, MANEA, GOLGA5, HPD, RAB2A, GABARAPL2, NDFIP2, TMEM5, CYP2E1, FZD5, CHPT1, BCAP31, PJA2, PNPLA8, NRAS, B3GAT3, ZDHHC13, RAB14, WASL, EXT2	0.0208071
CC	GO:0005794	Golgi apparatus	60	GNPTG, LMAN2L, SLC35A3, HOOK3, HS2ST1, CUL3, APP, MAPKAP1, GKAP1, CALN1, CAT, GOLGA5, HPD, GOLGA2, OPTN, SCYL3, CHPT1, GCC2, GAK, PJA2, NUCB1, PNPLA8, EAPP, F5, XPR1, 0610009B22RIK, ZDHHC13, RAB14, VAMP4, EXT2, CLN5, APH1A, AKAP9, NEO1, PRRC1, ITM2B, RAB9, SERINC5, STX12, ALB, SYAP1, LMTK2, MANEA, RAB11A, TERF2, RAB2A, GABARAPL2, LAPTM4A, OSBPL9, NDFIP2, TMEM5, TMBIM1, FZD5, USP6NL, HDAC5, NRAS, …	0.0206472
CC	GO:0005773	vacuole	6	CTSL, LAMP1, ATP6AP1, TTC3, ATP6V0B, TMEM208	0.022237
CC	GO:0005925	focal adhesion	26	LIMS2, WASF1, GNA12, DAG1, CASK, ARPC5, CD9, SORBS1, ARPC3, TEK, ILK, NPM1, CAT, AHNAK, ADAM9, MPRIP, GAK, RPL23, RPL13A, RPS14, CD81, YWHAQ, JAK1, DST, GRB7, SLC9A1	0.0256036
CC	GO:0005777	peroxisome	13	ACOX1, MFF, PNPLA8, DHRS4, PEX19, DECR2, ABCD2, PEX14, PEX13, HSD17B4, PEX3, CAT, ACBD5	0.0262566
CC	GO:0005829	cytosol	82	CTNNAL1, TBK1, PITPNA, STYX, CASK, PEX3, ZNRF1, AIP, HOOK3, FAHD1, EIF4EBP1, MAP1LC3A, BAG1, MT2, MGLL, CAT, PRKACB, RNF34, CHUK, AHNAK, BCL10, AIFM2, TAZ, BTBD6, PPARGC1A, PRKCD, GCC2, GAK, PPM1F, ATP6V1A, GAPVD1, CHMP1B, GNAQ, VAMP8, RAB5A, RAB14, WASL, THEM4, TRIM39, ATG12, STRAP, STK11, ASNSD1, BCL2L2, RAB9, TCF7L2, RILPL2, SORBS1, PEX19, PPP2CB, NPM1, LMTK2, PPP3CB, FH1, PPP3CA, TRAF6, GCHFR…	0.0276454
CC	GO:0042470	melanosome	11	RAB2A, RAB32, LAMP1, SERPINF1, RAB35, NAP1L1, RAB5A, ATP6V1G2, DNAJC5, RAB9, GCHFR	0.0338306
CC	GO:0005801	cis-Golgi network	7	NUCB1, B3GAT3, AKAP9, GOLGA5, SEC23IP, HOOK3, GOLGA2	0.0385446
CC	GO:0005743	mitochondrial inner membrane	25	NDUFA4, GRPEL2, SLC27A1, NDUFA2, ATP5J2, 2410015M20RIK, NDUFA3, NDUFA7, TMEM11, COX7A2L, NDUFA1, HADHB, FAHD1, TRAP1, NDUFS6, PCX, SLC25A13, CYP27A1, UQCRH, NDUFV1, TIMM9, SLC25A28, AKAP1, THEM4, ATP5H	0.0388015
CC	GO:0070469	respiratory chain	8	NDUFA4, NDUFS6, NDUFA2, NDUFA3, UQCRH, NDUFV1, NDUFA7, NDUFA1	0.0480102

## Sheet: Cluster D
Supplementary Table 2B. Annotation of the SOMs by k-means clustering and following gene-enrichment analysis.
List of all GO terms with Benjamini-Hochberg corrected p value < 0.05. BP = Biological Process, MF = Molecular Function, CC = Cellular Component
Cluster D
Category	GO ID	GO category	Count	Genes	Benjamini-Hochberg adjusted p-value
BP	GO:0006351	transcription, DNA-templated	177	RALY, FHIT, CNOT3, ZXDC, CNOT2, RORA, CBX8, ZFP787, CNOT4, GTF2E1, EPC1, TAF5L, GTF2E2, CSNK2A1, MED26, TARDBP, ZFP131, MED27, ZFP687, DNAJC2, FIZ1, GABPB2, SAMD4B, MCRS1, TFPT, RREB1, RCOR1, RXRA, MECP2, ZHX3, MED11, HMG20A, DDIT3, ZFP592, UXT, MAPK1, PRDM4, MED16, MED18, EDF1, PIAS2, PIAS1, AKAP8, PAF1, TFB1M, MYNN, XRN2, HOXA13, ELK3, ZFP768, ZC3H8, ATF2, TRP53BP1, OVOL2, ZFP750, PELP1, SNF8, …	4.0332e-09
BP	GO:0015031	protein transport	75	TSG101, RASL2-9, USE1, RAB3IP, GPR89, STXBP5L, DNAJC15, TRIM3, ATG7, COPB1, VPS4A, STAM, VPS16, JAGN1, AGAP1, RAB21, AP3B1, ZW10, SEC23A, SCAMP3, RAB4A, AP4M1, ARL6, SENP2, RAB18, SDCCAG3, TOM1, RAB12, TOMM22, AKAP8, KPNA3, SNX12, VPS26B, KPNA1, MON1A, UBAP1, ARFGAP1, AP1M1, BBS5, NUP98, SDAD1, ATG10, NACA, 2610002M06RIK, EXOC8, STAM2, SNX7, SNX16, SNX2, DSCR3, SNX1, NAPA, CHCHD4, SNX3, RAB7, SEC…	6.50684e-08
BP	GO:0006355	regulation of transcription, DNA-templated	187	RALY, FHIT, CNOT3, ZXDC, CNOT2, RORA, CBX8, ZFP787, CNOT4, ZFP87, GTF2E1, EPC1, TAF5L, ZFP94, GTF2E2, CSNK2A1, MED26, TARDBP, ZFP131, MED27, YEATS2, ZFP687, FIZ1, DNAJC2, GABPB2, SAMD4B, MCRS1, TFPT, RREB1, RCOR1, RXRA, MECP2, ZFP595, ZHX3, MED11, HMG20A, DDIT3, ZFP592, UXT, PRDM4, MED16, MED18, EDF1, PIAS2, MAPK8, PIAS1, PAF1, AKAP8, TFB1M, RNF20, MYNN, XRN2, HOXA13, ZFP612, ELK3, ZFP768, ZC3H8,…	2.08448e-05
BP	GO:0006470	protein dephosphorylation	25	PPP6C, PTPN6, PTPN9, ILKAP, SSH3, DUSP22, SMEK1, DUSP11, PPM1B, PTEN, PPP1CB, PTPN12, EYA3, PPM1G, MTMR3, PPM1D, DUSP3, PPP1CA, CTDSP1, PPM1L, PTPN1, UBLCP1, CTDP1, MTMR4, DUSP7	0.000446432
BP	GO:0006281	DNA repair	41	SMARCAD1, FZR1, APLF, UNG, RAD23A, SMUG1, ERCC8, TRP53BP1, MUS81, PMS2, H2AFX, RNF168, POLG2, ACTR8, ASF1A, INO80C, TRIP12, MCRS1, POLI, POLH, TFPT, DDB1, NFRKB, USP1, LIG3, BRCA2, SMC6, POLB, CDC5L, RAD52, UIMC1, EYA3, MPG, RFWD3, OTUB1, UCHL5, ALKBH3, ALKBH2, ZBTB1, RAD17, XRN2	0.000710118
BP	GO:0016567	protein ubiquitination	44	SH3RF1, FZR1, UBE2Z, PPIL2, MYCBP2, MKRN2, KLHL7, ARIH1, FBXW7, TRIM3, FBXW8, FBXW5, RNF166, KLHL25, MED27, PELI2, RNF168, FBXL15, RNF121, TRAF4, VCPIP1, DTX2, SPSB2, MED11, HACE1, UBOX5, SOCS5, RNF170, MED31, RFWD2, FEM1C, PJA1, MED7, RFWD3, UBR7, RNF5, SIAH1A, MED18, RNF25, FBXO30, ASB3, SIAH2, MED1, ASB6	0.00110208
BP	GO:0006974	cellular response to DNA damage stimulus	48	SMARCAD1, FZR1, APLF, NUAK1, UNG, RAD23A, SMUG1, ATF2, MEN1, ERCC8, FBXW7, TRP53BP1, WDR76, MUS81, PMS2, H2AFX, RNF168, YAP1, ACTR8, INO80C, TRIP12, RBBP5, MCRS1, POLI, TFPT, POLH, DDB1, NFRKB, USP1, LIG3, BRCA2, SMC6, POLB, CDC5L, RAD52, UIMC1, EYA3, MAPK1, MPG, RFWD3, OTUB1, CDKN2AIP, NCOA6, UCHL5, ALKBH3, ALKBH2, ZBTB1, RAD17	0.00170091
BP	GO:0006810	transport	142	DYNC1LI2, SLC44A2, PITPNB, RASL2-9, GRIK4, USE1, STARD3, APOA2, APOA1, SLC25A24, COL4A3BP, ATG7, VPS4A, STAM, JAGN1, RAB21, SCAMP3, AP4M1, BICD2, CNGA1, SLC25A34, RAB18, ATP2C1, TRAPPC5, CLIP1, TRAPPC4, RAB12, TMEM184C, AKAP8, VPS26B, DYNLRB1, TRAPPC3, FXYD1, ARFGAP1, ORAI1, ABCA7, BBS5, SDAD1, AGFG1, STAM2, SNX7, SNX2, SLC38A10, HFE, SNX1, XK, NAPA, CHCHD4, SNX3, CACNB4, TRF, RAB7, TRAM2, ATP6V0…	0.00935923
BP	GO:0016569	covalent chromatin modification	33	BMI1, 0610010K14RIK, SMARCAD1, TDRD3, ZMYND11, ING2, FOXA3, CTCF, CBX8, MEN1, EPC1, CHD8, SETMAR, CHD1, RNF168, ASF1A, DNAJC2, BAHD1, AEBP2, RBBP5, MCRS1, SETDB2, L3MBTL2, L3MBTL3, WDR5, RCOR1, HMG20A, EHMT2, UIMC1, EYA3, HDAC4, MTF2, RNF20	0.0112003
BP	GO:0006970	response to osmotic stress	8	APOBEC1, TSC22D2, LRRC8A, PTK2B, FMO1, MAPK8, MAP2K7, ATF2	0.0291748
BP	GO:1903543	positive regulation of exosomal secretion	7	TSG101, SNF8, HGS, VPS4A, STAM, ATP13A2, RAB7	0.0404639
BP	GO:0006367	transcription initiation from RNA polymerase II promoter	10	GTF2E1, TAF10, GTF2E2, TAF6, TAF5, MED16, MED26, GTF2F2, TCF4, MED1	0.0381131
BP	GO:0045893	positive regulation of transcription, DNA-templated	54	CHURC1, E2F3, GPBP1, ZXDC, CTCF, RORA, RFXAP, MEN1, CDK5RAP2, NR2F2, FGF1, DNAJC2, RXRA, MECP2, DDIT3, MAPK1, MED16, MLLT11, NCOA6, PIAS2, PIAS1, RNF20, MAPRE3, MED1, WNT5A, ING2, CRLF3, ELK3, TRF, TFAM, CHD8, OVOL2, ZSCAN21, RNF10, TCF4, TCF3, CREBL2, CEBPA, MAP2K2, FZD1, BRCA2, AFF1, USF1, FOXP1, USF2, DVL1, HDAC4, NR1I2, ANKRD49, DCP1A, SALL1, EAF2, TCF12, LRP5	0.0499769
MF	GO:0044822	poly(A) RNA binding	115	RALY, U2AF2, MKRN2, CNOT4, DDX27, TOP1, GTF2E2, DDX28, CLK3, MAK16, DHX37, TARDBP, LSM3, DNAJC2, DHX32, GNL3, SAMD4B, GTPBP1, MECP2, ISG20L2, CTNNA1, ZFP598, TIAL1, RPS15, LLPH, SNRPB, EDF1, AKAP8, CCDC9, TFB1M, FASTKD5, XRN2, TDRD3, FIP1L1, ZCRB1, DUSP11, ZFP768, ZC3H8, PPAN, DDX47, DDX49, PRR3, EIF3H, PELP1, NPM3, STRBP, DHX8, ZC3H14, EEF1A1, ZC3H13, DHX9, S100A16, TBL2, MRPS23, RPS9, CASC3, TR…	9.3899e-08
MF	GO:0005515	protein binding	311	PVR, HCCS, DYNC1LI2, VAPA, PDLIM7, AIF1, VAPB, U2AF2, RORA, IFT20, MED26, GIT2, VPS4A, H2AFX, PELI2, STAM, MAP2K7, FIZ1, RAB21, MAGI3, OPA1, MPDZ, POLG, RXRA, RCOR1, MECP2, LIG3, WNK1, ZHX3, KRT10, CTNNA1, DCTN2, MAPK1, VEGFC, REC8, PPP1CA, SCYL2, SIAH1A, RPS15, PRKRIP1, SURF4, TRAPPC5, NEK8, TRAPPC4, MAPK8, PIAS2, PIAS1, EEFSEC, TRAPPC3, ORAI1, FIP1L1, HOXA13, NFKBIB, CACNB4, CHCHD4, TJAP1, RAB7…	1.22083e-07
MF	GO:0016787	hydrolase activity	134	FHIT, IMPAD1, ILKAP, APOBEC1, BTD, CNDP2, RNASEH1, NT5DC3, DNASE1L1, DDX27, DDX28, H13, VPS4A, CTDSP1, PMS2, DHX32, VNN3, PLD3, OPA1, NUDT12, NUDT4, NUDT3, USP1, NRD1, ISG20L2, PPP1CB, PPP1CA, ATP2C1, ATP9B, ATP9A, PRCP, YME1L1, NEU2, XRN2, GPN3, PPME1, SSH3, ACP5, PPT2, DUSP11, PTRH2, DDX47, ATP6V0E, DDX49, OTUD7B, FAHD2A, DHX8, DHX9, PTPN6, PTPN9, UFSP1, SMG6, EPHX1, DUSP22, ATP13A2, FURIN, PTP…	3.42891e-05
MF	GO:0046872	metal ion binding	251	CYP2D9, HCCS, ZFP637, PDLIM7, AIF1, FAM20B, RNASEH1, RORA, RNF215, ZFP87, ZFP91, ZFP94, GIT2, ZRSR2, FIZ1, MAP2K7, POLI, POLH, NUDT12, RREB1, RXRA, LIG3, ZHX3, POLB, MGAT1, PGM3, PPP1CA, UBR7, PRDM4, MTF2, ATP2C1, SIAH1A, NEK8, NEK9, YME1L1, PIAS2, PIAS1, ZFP612, ZCRB1, ACP5, RFFL, ACAT1, ARIH1, ZFP750, FAHD2A, MOCS1, ZC3H14, AEBP2, ZC3H13, KLF12, MAP2K2, ATP13A2, ZFP747, TAX1BP1, ZFP446, ZFP748,…	3.61102e-05
MF	GO:0004721	phosphoprotein phosphatase activity	24	PTPN6, PPP6C, ILKAP, PTPN9, SSH3, DUSP22, PPM1B, PPP1CB, PTEN, PTPN12, EYA3, PPM1G, MTMR3, PPP1CA, DUSP3, PPM1D, CTDSP1, PPM1L, PTPN1, UBLCP1, CTDP1, DUSP7, MTMR4, SSU72	0.000481705
MF	GO:0003723	RNA binding	74	RALY, SCAF1, RNMT, U2AF2, AUH, CNOT4, FUBP1, DDX28, RAE1, TARDBP, LSM3, ZRSR2, SAMD4B, RBM42, NUDT4, EXOSC6, NOL9, EXOSC4, EXOSC2, CDC5L, ZCCHC17, NCL, TARBP2, TIAL1, RPS15, SNRPB, SNRPA, TFB1M, CPSF2, FASTKD5, CPSF1, MATR3, TDRD3, NUP98, FIP1L1, PUS3, PUS10, ZCRB1, RPL37, DUSP11, STAU2, ZC3H8, PATL1, ADAT1, DDX47, AGGF1, DDX49, DDX19A, RPL9, PRPF8, EIF3K, CSDE1, MSI2, STRBP, NSUN2, ZBP1, ZC3H14,…	0.00132337
MF	GO:0003677	DNA binding	142	RORA, ZFP787, RFXAP, TOP1, GTF2E2, MED26, WDR76, ZFP131, TARDBP, PMS2, H2AFX, ZFP687, DNAJC2, POLI, TFPT, POLH, RREB1, POLG, RXRA, RCOR1, MECP2, LIG3, ZHX3, HMG20A, POLB, DDIT3, ZFP592, PRDM4, MTF2, EDF1, PIAS2, PIAS1, AKAP8, TFB1M, MYNN, XRN2, AGFG1, HOXA13, SSH3, ELK3, ZFP768, ATF2, TRP53BP1, OVOL2, OTUD7B, RNF10, STRBP, TCF4, TCF3, CREBL2, DHX9, AEBP2, SETDB2, TAF6, KLF12, SMG6, TAF5, SRA1, BR…	0.00661979
MF	GO:0003713	transcription coactivator activity	25	KAT2A, CEBPA, TDRD3, NACA, GMEB2, SRA1, WWC1, PMF1, RFXAP, ARL2BP, NRIP1, MED31, TAF10, MED7, TAF5L, MED16, MED26, MED27, NCOA6, EDF1, YAP1, SCAND1, TCF3, RNF20, MED1	0.00767973
MF	GO:0004722	protein serine/threonine phosphatase activity	12	MTMR3, PPM1G, PPP6C, ILKAP, PPM1D, PPP1CA, PPM1L, PPM1B, UBLCP1, PTEN, PPP1CB, MTMR4	0.0146662
MF	GO:0035064	methylated histone binding	11	ZMYND11, TDRD3, CHD8, RBBP5, TRP53BP1, ING2, L3MBTL2, MTF2, WDR5, CHD1, CBX8	0.0213311
MF	GO:0003676	nucleic acid binding	97	RALY, ZFP12, ZFP41, ZFP637, U2AF2, ZXDC, RNASEH1, CTCF, ZFP787, CNOT4, ZFP87, FUBP1, DDX27, ZFP91, ZFP94, DDX28, MAK16, DHX37, TARDBP, NARS2, ZFP131, ZCCHC9, ZFP354A, ZFP236, ZRSR2, FIZ1, NFX1, TFIP11, ZBTB22, ZFP35, RBM42, POLG, RREB1, DDB1, ZFP30, ZFX, ANG2, ZFP595, ZFP322A, ISG20L2, NCL, ZCCHC17, ZFP27, ZFP592, ZFP653, PRDM4, TIAL1, SNRPA, MYNN, CPSF1, MATR3, XRN2, WIZ, ZFP612, SCAPER, ZFP68, …	0.0428092
MF	GO:0031625	ubiquitin protein ligase binding	31	FHIT, UBE2Z, TSG101, NEDD8, CCT2, RFFL, BAG5, USP19, SUMO2, ARIH1, FBXW7, H13, KBTBD4, DNAJA1, RALA, AXIN2, TRAF4, SCAMP3, SMG5, SMC6, UBE2F, CASC3, UBOX5, BTBD9, PRDX6, GSK3B, PIAS2, ASB3, PIAS1, RNF20, EIF4E2	0.0462797
MF	GO:0004004	ATP-dependent RNA helicase activity	12	DHX8, DDX27, DHX9, DDX47, DDX28, DDX49, DDX19A, DHX37, DHX15, DDX50, DDX54, DHX32	0.0485771
CC	GO:0005634	nucleus	499	SCAF1, FHIT, AIF1, RORA, EPC1, TAF5L, INTS5, MAK16, CLK3, RAE1, CLK2, MED26, WDR76, MED27, YEATS2, VPS4A, SMOX, LSM3, PDHA1, MAP2K7, DHX32, CDCA4, STAG1, MAGI3, MCRS1, TFPT, RREB1, RCOR1, RXRA, MECP2, LIG3, HMG20A, MED11, ZHX3, ISG20L2, MAPK1, UXT, PPP1CA, MED16, MED18, PRKRIP1, MAPK8, SURF2, SDAD1, PUS3, RAD23A, NFKBIB, ZCRB1, DUSP11, WDR55, ATN1, TCF4, TCF3, NUDC, DHX8, ZC3H14, ZC3H13, DHX9, KL…	3.62455e-28
CC	GO:0005737	cytoplasm	483	FHIT, AIF1, STOML2, CLK3, DHX37, RAE1, MED27, VPS4A, SMOX, CAB39, MAP2K7, DHX32, AUP1, MCRS1, OPA1, TFPT, MPDZ, RREB1, MECP2, CTNNA1, BTBD9, MAPK1, UXT, PPP1CA, SCYL2, RPS15, MAPK8, TRAPPC3, 1810043G02RIK, NFKBIB, RAB7, ARIH1, PFN2, WDR55, ATN1, KBTBD4, CDC123, ZAP70, EFR3A, FAIM, TCF3, NUDC, DHX8, ZC3H14, DHX9, KLF12, MAP2K2, DUSP22, RPS9, DVL1, UPF3A, RGS1, UPF3B, ARF4, HGS, POP7, RTN4, SH3RF1,…	6.81677e-14
CC	GO:0005730	nucleolus	107	RNMT, BTD, DDX27, KLHL7, TOP1, DDX28, MAK16, RAE1, DHX37, MED27, TMUB1, HIRIP3, ZRSR2, GNL3, MCRS1, TFPT, RREB1, STK24, ISG20L2, PPP1CB, PPP1CA, LLPH, PRKRIP1, EDF1, SURF2, AKAP8, RNF20, XRN2, RAD17, CDV3, SDAD1, SPC24, PPAN, PTK2, DDX47, FBXW7, WDR55, PELP1, ZFP750, RPL9, NPM3, ZC3H14, EEF1A1, PTPN6, DHX9, RAB8A, S100A16, SMG6, RPS9, EHMT2, UPF3B, CDKN2AIP, DDX50, DNAJB1, DDX54, ASNA1, POP7, ADA…	4.54081e-14
CC	GO:0005654	nucleoplasm	183	RNMT, CNDP2, TNNC1, FAM20B, U2AF2, RORA, CBX8, KLHL7, EPC1, TOP1, PACSIN3, CLK3, CLK2, MED26, TARDBP, COL4A3BP, MED27, GIT2, PMS2, TMUB1, CTDSP1, H2AFX, GNL3, STAG1, ARGLU1, MCRS1, OPA1, SMCR8, POLH, TFPT, RREB1, RCOR1, RXRA, ZHX3, MED11, ISG20L2, MAPK1, REC8, PPP1CA, MED16, HSPB8, MED18, RPS15, YME1L1, PIAS2, PAF1, AKAP8, RNF20, RAD17, FZR1, STAM2, PPIL2, ZCRB1, ELK3, ATF2, ATN1, SNF8, SLC4A1AP,…	3.49365e-12
CC	GO:0005739	mitochondrion	146	HCCS, TUSC2, SLC9A6, TNNC1, NT5DC3, RNASEH1, STOML2, 1110008F13RIK, STARD3, DDX28, IDH3G, SLC25A24, CPOX, COL4A3BP, PDHA1, MRPL33, DHX32, MTUS1, ARGLU1, CRLS1, MRPL51, OPA1, POLG, LYRM5, UBIAD1, MECP2, LIG3, NRD1, BCL2L13, SCCPDH, MAPK1, SLC25A34, HARS, MAPK8, YME1L1, AKAP8, TFB1M, EEFSEC, MTFMT, SURF1, FASTKD5, MPST, 1810043G02RIK, HAX1, ISOC2B, MRPS10, CHCHD5, CHCHD4, ELK3, PTRH2, ACAT1, MTIF3,…	3.70148e-06
CC	GO:0005829	cytosol	145	FHIT, AIF1, CNDP2, NT5DC3, APOA2, APOA1, ATG5, UBXN2A, ATXN10, CTGF, COL4A3BP, ATG7, VPS4A, PELI2, DNAJC2, MAP2K7, GTPBP1, CMAS, MECP2, WNK1, FADD, AP4M1, CTNNA1, DEPDC5, PGM3, MAPK1, SGSM3, SIAH1A, IGBP1, RNF25, SNRPB, MAPK8, EEFSEC, VPS26B, NEU2, TRAPPC3, MPST, NFKBIB, SNX2, SNX1, APOC2, SNX3, RFFL, PTRH2, RAB7, OAZ2, PFN2, PTK2, PDE6D, AKT1S1, SNF8, EFR3A, DNAJA1, ZAP70, DNAJA3, TEC, EEF1A1, P…	4.75543e-05
CC	GO:0005794	Golgi apparatus	103	IMPAD1, B3GALT6, VAPB, FAM20B, PITPNB, CTGF, IFT20, ST3GAL4, COL4A3BP, RAB21, MTUS1, TMEM167B, UBIAD1, AP4M1, CTNNA1, BICD2, MGAT1, MAPK1, SCYL2, ATP9B, ATP2C1, HSPB8, ATP9A, TRAPPC5, SURF4, TRAPPC4, RAB12, AKAP8, TRAPPC3, ARFGAP1, ABCA7, ARV1, LRBA, SNX1, TJAP1, RAB7, PDXDC1, FBXW7, FBXW8, SLC30A1, GOLPH3L, SERPINA1C, AXIN2, TMEM79, NUDC, SLC30A7, RAB8A, MAP2K2, CASC4, HACE1, SERPINA1E, ZFP148, …	0.000171036
CC	GO:0005770	late endosome	20	SLC9A6, EXOC8, MAP2K2, TSG101, SNX16, CD63, CD1D1, ANKRD13A, ATP13A2, TRF, DDIT3, RAB7, ATP7A, STARD3, MAPK1, LAMP2, RAB34, VPS4A, VPS16, VPS26B	0.00588649
CC	GO:0005769	early endosome	28	USP8, SLC9A6, TSG101, SNX16, SNX1, HFE, SNX3, CD1D1, TRF, TRIM3, VPS4A, RNF11, VPS16, RAB21, MAP2K2, TPD52L1, FURIN, MAPK1, ATP9A, SIAH1A, RAB34, SDCCAG3, TOM1, HGS, PTPN1, SIAH2, VPS26B, SNX12	0.0061822
CC	GO:0016607	nuclear speck	26	U2AF2, WBP11, DUSP11, PATL1, ATXN2L, AGGF1, TOE1, CLK2, TARDBP, PRPF8, ZC3H14, TFIP11, ZC3H13, RREB1, SMC6, CDC5L, CASC3, CTR9, NRIP1, RFWD2, SON, POLDIP3, PIAS2, EAF2, PIAS1, ADAR	0.00718562
CC	GO:0042645	mitochondrial nucleoid	11	ACADVL, PEO1, TFAM, MPG, ATAD3A, DDX28, POLG, POLDIP2, POLG2, TFB1M, FASTKD5	0.0076216
CC	GO:0035861	site of double-strand break	9	SMARCAD1, RFWD3, APLF, SETMAR, SMC6, RNF168, ORAOV1, H2AFX, ATF2	0.0146445
CC	GO:0005768	endosome	50	SLC9A6, TSG101, CD1D1, STARD3, TMEM9B, TRIM3, PACSIN3, VPS4A, TMUB1, STAM, VPS16, RAB21, TM9SF2, RAB4A, AP4M1, ANKRD13A, CLEC16A, ATP9B, SCYL2, ATP9A, SDCCAG3, TOM1, RAB12, GNAS, VPS26B, SNX12, UBAP1, ABCA7, USP8, 2610002M06RIK, STAM2, SNX16, SNX7, SNX2, SNX1, DSCR3, SNX3, RFFL, TJAP1, TRF, RAB7, SNF8, RNF11, INPP5B, RAB8A, CD63, TMEM55A, CYBA, LAMP2, HGS	0.0143885
CC	GO:0000151	ubiquitin ligase complex	15	BMI1, MED11, CBX8, MED31, ARIH1, MED7, MED18, MED27, DNAJA1, RNF11, RNF168, ASB3, DCUN1D3, RNF20, MED1	0.0136681
CC	GO:0015630	microtubule cytoskeleton	21	SPECC1L, VAPA, NUAK1, SRA1, BC048403, MYCBP2, DVL1, EML4, MAPK1, MAST2, CEP57, TBCA, SLAIN2, ACTR1B, GTF2F2, CLIP1, PMS2, STRBP, AXIN2, ALKBH2, MAPRE3	0.0135542
CC	GO:0071339	MLL1 complex	8	0610010K14RIK, MCRS1, CHD8, RBBP5, TAF6, PELP1, WDR5, INO80C	0.0214804
CC	GO:0031011	Ino80 complex	6	MCRS1, TFPT, NFRKB, UCHL5, ACTR8, INO80C	0.0306011
CC	GO:0043231	intracellular membrane-bounded organelle	62	CYP2D9, SLC9A6, GPBP1, EDC4, CYP39A1, P4HA2, MAK16, CTGF, COPB1, SPG21, PDHA1, GOLGA4, SCAMP3, POLI, RAB4A, CYP2C29, CTNNA1, ZCCHC17, SRPK1, ZDHHC17, DGAT1, ATP2C1, KLHL12, SIAH2, NEU2, ABCA7, HAX1, AGFG1, STAM2, PPT2, SNX1, WBP11, ELK3, UGT3A2, RAB7, PDXDC1, PATL1, SEC16B, FMO1, ZFP750, POU2F1, DNAJA1, SLC4A1AP, UCK2, TRIP10, EXOC2, DNAJA3, DLST, CPT1B, CYP2C37, TAF5, EPHX1, ATP13A2, USF2, UPF3A…	0.0306269
CC	GO:0030904	retromer complex	7	DENND5A, SDCCAG3, SNX2, SNX1, SNX3, VPS26B, RAB7	0.0351341
CC	GO:0032580	Golgi cisterna membrane	12	COG3, TMEM115, GALNT1, NAGPA, FUT8, ATP2C1, ST3GAL4, GOLPH3L, HACE1, YIPF5, GPR89, RAB21	0.0371496

## Sheet: Cluster E
Supplementary Table 2B. Annotation of the SOMs by k-means clustering and following gene-enrichment analysis.
List of all GO terms with Benjamini-Hochberg corrected p value < 0.05. BP = Biological Process, MF = Molecular Function, CC = Cellular Component
Cluster E
Category	GO ID	GO category	Count	Genes	Benjamini-Hochberg adjusted p-value
BP	GO:0015031	protein transport	62	COPA, AP1B1, CHMP4B, RAB5C, ZMAT3, CHMP7, AP3S2, RAB1B, VPS53, VPS33B, HOOK1, COPB2, AP2B1, DNAJC14, RANBP6, RAB24, SAR1B, VPS11, SCAMP4, NSF, SCAMP2, GOLT1A, VPS45, NUP85, MYH9, NUPL2, ARL3, SEC61B, BNIP1, PDCD6IP, NUP43, CHMP2A, COPZ2, NXT1, BBS4, ARFGAP2, E430025E21RIK, MTX1, NUP93, SNX4, XBP1, STX18, TAP2, TAP1, SEC22A, LSG1, BTF3, EXOC3, SNAP23, EHD1, SYS1, EIF4ENIF1, LRSAM1, IPO13, RUFY1, N…	1.49597e-08
BP	GO:0006412	translation	44	RPL18, MRPS17, RPL36A, MRPS11, RPL27A, RPL35, RPL38, RPL39, MRPS30, RPS3, MRPL10, RPL30, EIF3A, EIF3B, MRPL15, RPL31, RPL7A, RPS21, RPS27A, RPS24, MRPL35, MRPL1, MRPL4, SARS, MRPS6, MRPS7, RPS4X, RPS5, RPS8, RPS7, MRPL24, EIF4G1, MRPS18C, EIF4E, RPS16, EEF1E1, MTRF1, SLC25A38, RPS13, MRPL47, SLC25A39, RPS11, AARS2, MRPL43	3.32763e-06
BP	GO:0006397	mRNA processing	35	CRNKL1, AURKAIP1, ZMAT5, RBM4, SNRPD1, SART3, SART1, SF3B3, DCPS, CD2BP2, HNRNPF, USP39, ECD, PQBP1, PPIL3, DDX20, ACIN1, TSEN2, GEMIN6, RBM28, TSEN15, PRPF40A, TSEN54, CSTF3, PHRF1, LGALS3, MAGOH, SF1, RNPS1, TUT1, EIF4A3, AQR, THOC6, HNRNPH1, CPSF3	0.000152451
BP	GO:0016192	vesicle-mediated transport	26	COPZ2, COPA, ARFGAP2, STX7, AP1B1, STX4A, AP3S2, VPS33B, COPB2, AP2B1, STX18, SEC22A, ZFPL1, SNAP23, VPS11, SAR1B, NSF, GOLT1A, VPS45, AP4S1, BNIP1, ARF2, GOSR2, STX5A, MON1B, GGA3	0.000713895
BP	GO:0006810	transport	112	CHMP4B, ATOX1, CHMP7, NDUFAB1, RAB1B, VPS53, VPS33B, HOOK1, ACBD3, TTR, ATP2B4, APOE, APOF, RAB24, SAR1B, SCAMP4, SCAMP2, MAGOH, VPS45, NUPL2, SEC61B, CATSPER2, ATP5C1, SLC25A38, SLC25A39, PDCD6IP, STX5A, NUP43, COPZ2, CHMP2A, ARFGAP2, BBS4, RBP4, E430025E21RIK, MTX1, SNX4, SFXN1, ABCA2, ATP6V1B2, STX18, APOC4, TTYH2, SLC30A5, BTF3, SLC30A6, SYS1, SMAD3, ATG3, ARF2, GOSR2, SCARA5, COPA, SLC45A4, …	0.000901281
BP	GO:0006364	rRNA processing	19	KRR1, RRP1, RRP15, UTP6, WBSCR22, EXOSC1, RPS7, EXOSC10, EIF4A3, EBNA1BP2, UTP11L, RRP1B, RPS16, NOL11, POP5, IMP4, MDN1, NSUN5, RPS24	0.000935961
BP	GO:0008380	RNA splicing	27	CRNKL1, ZMAT5, RBM4, SNRPD1, SART3, SF3B3, SART1, DCPS, CD2BP2, HNRNPF, USP39, ECD, PQBP1, PPIL3, DDX20, ACIN1, GEMIN6, RBM28, PRPF40A, LGALS3, MAGOH, SF1, RNPS1, EIF4A3, AQR, THOC6, HNRNPH1	0.00122763
BP	GO:0000462	maturation of SSU-rRNA from tricistronic rRNA transcript (SSU-rRNA, 5.8S rRNA, LSU-rRNA)	9	KRR1, RPS16, UTP6, MRPS11, WDR3, HEATR1, PWP2, RPS8, RPS24	0.00278732
BP	GO:0042254	ribosome biogenesis	15	KRR1, GTPBP4, SURF6, NIP7, WBSCR22, EBNA1BP2, MRPL10, MTG1, RPLP0, LSG1, AATF, RPL7A, GNL2, IMP4, SETD4	0.00269632
BP	GO:0000387	spliceosomal snRNP assembly	8	CLNS1A, PRMT5, SNRPD1, DDX20, GEMIN6, SART3, SART1, SNRPG	0.0126156
BP	GO:0006351	transcription, DNA-templated	108	TMEM18, LMO4, STAT5A, TBP, MED23, DPY30, ZGPAT, GABPB1, CDCA7, EED, PQBP1, CREB3L2, IKBKAP, ZFP692, ZFP467, ZHX2, MED12, HDAC10, ZFP280C, PARP14, ZFP513, ZFP512, TRAPPC2, MYEF2, KEAP1, CXXC1, PIR, BTF3, NR1H3, NKRF, SETDB1, KLF7, NRBF2, KLF16, SMAD3, SMYD2, UBE2L3, SREBF2, SALL2, WDR61, DMTF1, GTF2F1, ZFP143, RFX1, TRIP6, PHF6, ZKSCAN6, HNF1B, FOXA2, E2F6, NFKB1, DAXX, RPS3, PRMT5, PRMT6, BRD4, T…	0.0135009
BP	GO:0008033	tRNA processing	13	PUS7L, TRMU, TSEN54, GTPBP3, 6430573F11RIK, RPP30, QTRT1, POP5, DUS4L, TSEN2, DUS1L, TSEN15, DUS3L	0.0255138
MF	GO:0044822	poly(A) RNA binding	114	SRP14, SURF6, SRP68, SNIP1, RBM4, SNRPD1, SART3, MRPS30, SART1, EBNA1BP2, WDR75, RPLP0, DDX24, RPP30, DHX35, ACIN1, GNL2, RPS27A, CLNS1A, KRR1, GTPBP4, RRP1, MAGOH, SECISBP2, CCDC137, YTHDF1, NUPL2, MYH9, AQR, SEC61B, RPS16, UBFD1, ATP5C1, RPS13, RPS11, MRPL43, MRPS11, MYEF2, PFN1, MOV10, EIF3A, HNRNPF, BTF3, RPL7A, RPS21, HIST1H4I, DHX57, RPS24, PRPF40A, NKRF, CSTF3, LGALS3, MCAT, RNPS1, HEATR1,…	1.72636e-18
MF	GO:0003735	structural constituent of ribosome	39	RPL18, MRPS17, RPL36A, MRPS11, RPL27A, RPL35, RPL38, RPL39, MRPS30, RPS3, MRPL10, RPL30, MRPL15, RPL31, RPLP0, RPLP1, RPS21, RPS27A, RPS24, MRPL35, MRPL1, MRPL4, MRPS25, MRPS6, MRPS7, RPS4X, RPS5, RPS8, RPS7, MRPL24, MRPS18C, RPS16, RPL7L1, SLC25A38, RPS13, MRPL47, SLC25A39, RPS11, MRPL43	1.59085e-09
MF	GO:0003723	RNA binding	69	RPL18, SRP14, CRNKL1, SURF6, FASTK, ZMAT3, SRP68, RBM4, SNRPD1, SART3, RPS3, PUS7L, OASL2, DDX24, RPP30, IMP4, KRR1, MRPL1, MRPL4, NUDT1, RBM43, SNUPN, NIP7, MAGOH, SECISBP2, G3BP2, SF1, YTHDF1, EXOSC1, RPS4X, RBBP7, EIF4G1, TUT1, AQR, SMARCE1, RPS16, THOC6, RPS11, CPSF3, AARS2, SRP9, SNRPG, MRPS17, RPL38, RPL39, SF3B3, STAU1, EXOSC10, MOV10, EIF3A, RPL30, EIF3B, HNRNPF, TDRKH, UNK, RPL7A, RBM28,…	1.35272e-07
MF	GO:0005515	protein binding	210	ALS2, STAT5A, SNIP1, CDC16, B2M, HOOK1, CUL2, APOE, WWP2, KIFAP3, WDR77, RAB24, ZC3HC1, VPS45, ZFP467, ZHX2, MYH9, SIRPA, TANK, TRAPPC9, F2, BIN1, TRAPPC2, RBP4, SCRIB, PFN1, MOV10, DUSP19, KRAS, CACYBP, TCTN3, FCER1G, UNC45A, NR1H3, PRPF40A, ASPSCR1, HPCAL1, KIF3A, LGALS3, MAP2K1, ARFIP2, SMAD3, SMYD2, UBE2L3, EPHA2, CCT7, UBA1, UBA2, TRAFD1, PPP2R3C, SGSH, HNF1B, NIF3L1, AP1B1, RAB5C, COPS4, NF…	0.00177888
MF	GO:0000166	nucleotide binding	114	RBM4, IDE, RAB1B, ITPKC, SART3, PRKAR2A, ATP2B4, MTG1, OASL2, DDX24, RAB24, TUBG1, DDX20, ACIN1, GNL2, SAR1B, NMNAT3, NUDT2, GTPBP4, GTPBP3, UBE2J1, MYH9, NME2, PARP14, SMARCAL1, NEK4, NEK6, GPN1, GPN2, ADSS, NEK3, ARFRP1, MYEF2, ABCA2, RIOK1, MOV10, EIF3B, KRAS, HNRNPF, DHX57, RPS24, KIF3A, MOCS2, MAP2K1, MYO1B, RNPS1, UBE2L3, EPHA2, GART, CCT7, PLK2, ARF2, UBA1, POLD1, UBA2, RHEB, HNRNPH1, IKBK…	0.00143805
MF	GO:0098641	cadherin binding involved in cell-cell adhesion	25	LAD1, CHMP4B, MYO1B, MRE11A, CAPZA1, YWHAB, ARFIP2, MYH9, SLC9A3R2, EPHA2, PARK7, SCRIB, EIF4G1, PFN1, CRKL, UBFD1, PACSIN2, ARHGAP1, EXOC3, HIST1H3D, RPL7A, RUVBL1, EHD1, STX5A, UNC45A	0.0379261
MF	GO:0044212	transcription regulatory region DNA binding	22	HNF1B, FOXA2, MTA2, SNAPC4, CTCFL, NFYC, CDK9, SMAD3, NFKB1, TBP, SREBF2, GABPB1, SALL2, DMTF1, XBP1, CREB3L2, TAF9, IRF3, TBL1X, ARAP1, ZFP513, NR1H3	0.0417839
MF	GO:0002039	p53 binding	11	TRIAP1, ZMAT3, TEP1, PPP1R13B, TAF9, PSME3, RCHY1, SMYD2, BRD4, DAXX, CDK5	0.03976
MF	GO:0008565	protein transporter activity	11	TMCO6, AP2B1, AP1B1, IPO13, SNUPN, CHMP7, RANBP6, AP3S2, RUFY1, NUTF2, AP4S1	0.0397186
MF	GO:0005484	SNAP receptor activity	8	STX7, BNIP1, STX18, STX4A, SEC22A, GOSR2, SNAP23, STX5A	0.0424928
CC	GO:0030529	intracellular ribonucleoprotein complex	55	RPL18, SRP14, SRP68, SNRPD1, MRPS30, RPS3, LSM14A, RPLP0, RPLP1, MRPL38, IMP4, RPS27A, MRPL35, KRR1, MRPL1, MRPL4, SECISBP2, G3BP2, MRPS6, MRPS7, RPS4X, EIF4A3, MRPS18C, RPS16, RPS13, MRPL47, RUVBL2, RPS11, RUVBL1, CPSF3, SRP9, MRPL43, MRPS17, MRPS11, RPL27A, RPL38, RPL39, STAU1, MRPL10, RPL30, MRPL15, RPL31, HNRNPF, RPL7A, RPS21, RPS24, MRPS25, RPS5, RPS8, TRIM21, RPS7, MRPL24, RPL7L1, TEP1, HNR…	7.33596e-18
CC	GO:0005634	nucleus	344	RPL18, ALS2, TMEM18, AURKAIP1, SURF6, STAT5A, SRP68, CHMP7, SNIP1, MED23, INTS3, CDC16, SART3, SART1, DCPS, INTS9, ZGPAT, WDR75, BRPF1, CDCA7, 6430573F11RIK, APOE, WWP2, INTS7, RPLP0, WDR77, CREB3L2, PQBP1, RPP30, POLL, CLNS1A, IKBKAP, KRR1, GTPBP4, ZC3HC1, ZFP467, MED12, ZHX2, MYH9, RAD1, NME2, UHRF2, SPAG7, AQR, A430005L14RIK, ZFP280C, PARP14, SMARCAL1, NLE1, RPS13, ANAPC7, BIN1, NUP43, NEK6, T…	2.17328e-17
CC	GO:0005840	ribosome	38	RPL18, MRPS17, RPL36A, MRPS11, RPL27A, RPL38, RPL39, MRPS30, RPS3, MRPL10, RPL30, MRPL15, RPL31, RPLP0, RPLP1, MRPL38, RPL7A, RPS21, RPS27A, RPS24, MRPL35, MRPL1, MRPL4, MRPS25, MRPS6, MRPS7, RPS4X, RPS5, RPS8, RPS7, MRPL24, MRPS18C, RPS16, RPL7L1, RPS13, MRPL47, RPS11, MRPL43	2.16493e-14
CC	GO:0005737	cytoplasm	353	RPL18, ALS2, RAB3GAP2, TMEM18, STAT5A, SRP68, SNIP1, CHMP7, RAB1B, PTPN21, CDC16, VPS33B, SART3, B2M, HOOK1, DCPS, INTS9, CDCA7, 6430573F11RIK, WWP2, APOE, RPLP0, WDR77, BC004004, PQBP1, APOH, RAB24, DHX35, CLNS1A, IKBKAP, KRR1, PLD1, GTPBP4, UBE2J1, ZHX2, DCTN5, MYH9, DCTN4, TANK, NME2, TRAPPC9, PARP14, RPS11, BIN1, NEK4, NEK6, TRAPPC2, ADSS, HSPBAP1, E430025E21RIK, NEK3, MRE11A, MYEF2, SCRIB, P…	7.46958e-13
CC	GO:0005730	nucleolus	76	RPL18, SURF6, ZMAT3, SRP68, RBM4, MBIP, DAXX, CBX5, RPS3, CUL2, EBNA1BP2, WDR75, CRYL1, RRP1B, DNAJC14, GRWD1, DDX24, EED, BRD4, ACIN1, TSEN2, GNL2, MDN1, IMP4, TSEN15, RPS27A, IKBKAP, KRR1, SNAPC5, IK, GTPBP4, RRP1, NIP7, CDK8, MED12, CCDC137, HN1, EXOSC1, CDK5, UBE2N, TUT1, NLE1, NOL10, NOL11, RPS13, TXNRD1, RPS11, UTP6, NOB1, WBSCR22, SF3B3, EXOSC10, UTP11L, EIF3A, TRIM68, RPL31, SLC30A5, AATF…	5.49214e-10
CC	GO:0005654	nucleoplasm	128	AURKAIP1, SURF6, STAT5A, SNIP1, RBM4, IDE, TIRAP, TBP, MED23, ITPKC, UBQLN1, SART3, SART1, INTS9, DCPS, CUL2, DPY30, CDCA7, PACSIN2, WDR77, EED, PQBP1, CREB3L2, ACIN1, ITFG2, RPS27A, CLNS1A, SCAMP2, MTA2, MED12, ZHX2, HDAC10, SECISBP2, DCTN5, NUPL2, RAD1, UHRF2, SMARCE1, SMARCAL1, STX5A, NEK6, GPN1, MRE11A, TIPIN, MYEF2, KEAP1, TTC5, SCRIB, EIF3B, HNRNPF, CACYBP, RCHY1, HIST1H4I, PRPF40A, SETDB1,…	3.81097e-08
CC	GO:0070062	extracellular exosome	156	SRP14, NIT1, CHMP4B, CAPZA1, RAB1B, PPCS, B2M, FAH, TTR, PRKAR2A, GHITM, PLOD1, PACSIN2, WWP2, APOE, KIFAP3, RPLP0, APOH, AKR7A5, RPS27A, GBP6, NUDT1, SCAMP2, LAD1, MYH9, SIRPA, PDDC1, NME2, RELT, RPS16, SERPINF2, F2, ATP5C1, RPS13, RPS11, PDCD6IP, CHMP2A, RBP4, ADSS, STX7, SERPINA10, ACP2, ATP6V1B2, EXTL2, SCRIB, AHSG, PFN1, EIF3B, ECE1, FGA, CACYBP, TCTN3, SCARB1, RPL7A, HIST1H4I, HPCAL1, MOCS2…	1.86044e-06
CC	GO:0005925	focal adhesion	38	RPL18, SRP68, KEAP1, RPL38, TPM4, RPS3, B2M, ANXA6, PFN1, PRKAR2A, RPL30, KRAS, RPL31, PACSIN2, RPLP0, AATF, SNAP23, RPL7A, MAP2K1, YWHAB, ITGA3, RPS4X, MYH9, RPS5, SLC9A3R2, RPS8, EPHA2, RPS7, CORO1C, RPS16, ITGA5, ARPC5L, ADAM17, RPS13, RPS11, PDCD6IP, TRIP6, LCP1	2.42376e-05
CC	GO:0005739	mitochondrion	106	GRPEL1, NIT1, AURKAIP1, IDE, NDUFAB1, RAB1B, MRPS30, DCPS, ACBD3, GHITM, MTG1, RAB24, MRPL38, AKR7A5, MRPL35, NMNAT3, LYRM2, NUDT2, NUDT1, GTPBP3, PICK1, SECISBP2, NME2, MRPS18C, 1700123O20RIK, ATP5C1, SLC25A38, MRPL47, SLC25A39, MRPL43, GPN1, MRPS17, MTX1, MRPS11, SFXN1, CHCHD6, FIS1, KRAS, TDRKH, DIABLO, SLC30A6, DHX57, MAP2K1, MRPS25, MCAT, HEATR1, OCIAD1, SPRYD4, CCT7, UBA1, NIF3L1, FASTK, RN…	4.20249e-05
CC	GO:0022627	cytosolic small ribosomal subunit	12	MRPS18C, RPS16, RPS13, RPS11, RPS21, RPS4X, RPS5, RPS27A, RPS8, RPS24, RPS3, RPS7	0.000223577
CC	GO:0030687	preribosome, large subunit precursor	9	EBNA1BP2, WDR37, RRP1, RRP1B, NIP7, RRP15, RPLP0, RPLP1, MDN1	0.000344619
CC	GO:0005829	cytosol	102	ALS2, CHMP4B, ATOX1, STAT5A, IDE, SNRPD1, VPS53, HOOK1, PGP, APOE, PACSIN2, KIFAP3, WDR77, RAB24, DDX20, ITFG2, RPS27A, RNF31, CLNS1A, MYH9, PDCD6IP, STX5A, SNRPG, COPZ2, CHMP2A, ADSS, E430025E21RIK, ARFRP1, ATP6V1B2, SCRIB, RBX1, PFN1, BLOC1S3, TDRKH, SLC30A6, ASPSCR1, SYS1, LCMT1, KIF3A, MOCS2, MAP2K1, SMYD2, ATG3, UBA1, UBA2, RHEB, NUTF2, GOSR2, IKBKB, CRYZL1, PRKAG2, COPS4, NFKB1, DAXX, RPS3,…	0.00132618
CC	GO:0034709	methylosome	6	CLNS1A, ERH, PRMT5, WDR77, SNRPD1, SNRPG	0.00219714
CC	GO:0005681	spliceosomal complex	17	CRNKL1, ZMAT5, LGALS3, MAGOH, SNRPD1, SF1, BUD31, SF3B3, SART1, AQR, HNRNPF, USP39, PPIL3, RHEB, DHX35, HNRNPH1, RBM28	0.00242707
CC	GO:0005794	Golgi apparatus	72	COPA, AP1B1, AP3S2, TLR2, RAB1B, VPS53, SART1, B2M, GLT8D1, ACBD3, DPY30, COPB2, CRYL1, APOE, PRMT5, SLC1A6, KIFAP3, BC004004, WDR77, ATP8B1, GOLGA1, ZFPL1, AKR7A5, SAR1B, TM9SF4, H2-K1, PLD1, GTPBP4, SCAMP2, VPS45, PICK1, ARL3, SMO, TRAPPC9, BNIP1, NUCB2, OSBPL11, RUVBL1, STX5A, TRAPPC2, COPZ2, ARFGAP2, GANAB, ARFRP1, TIPIN, LLGL1, TNFRSF1A, ECE2, ECE1, TRIM68, STX18, GORASP2, SEC16A, SLC30A5, A…	0.00373556
CC	GO:0022625	cytosolic large ribosomal subunit	13	RPL18, RPL30, RPL36A, SURF6, RPL31, RPLP0, RPLP1, RPL7L1, RPL27A, RPL35, RPL7A, RPL38, RPL39	0.00592817
CC	GO:0016607	nuclear speck	20	EIF4ENIF1, NXT1, CRNKL1, FASTK, MAGOH, RBM4, RING1, RNPS1, SART3, CXXC1, TUT1, EIF4A3, CD2BP2, PQBP1, THOC6, PSPC1, RCHY1, ACIN1, NEK6, PRPF40A	0.0105938
CC	GO:0032040	small-subunit processome	8	KRR1, UTP11L, UTP6, WDR3, HEATR1, IMP4, PWP2, RPS7	0.0112555
CC	GO:0005913	cell-cell adherens junction	26	LAD1, CHMP4B, MYO1B, MRE11A, CAPZA1, YWHAB, ARFIP2, KEAP1, MYH9, SLC9A3R2, EPHA2, PARK7, SCRIB, EIF4G1, PFN1, CRKL, UBFD1, PACSIN2, ARHGAP1, EXOC3, HIST1H3D, RPL7A, RUVBL1, EHD1, STX5A, UNC45A	0.0138116
CC	GO:0031201	SNARE complex	9	STX7, BNIP1, STX18, STX4A, SEC22A, SNX4, GOSR2, SNAP23, STX5A	0.0135336
CC	GO:0015935	small ribosomal subunit	7	RPS16, RPS21, RPS4X, RPS5, RPS27A, RPS24, RPS3	0.0180252
CC	GO:0030117	membrane coat	7	CHMP2A, COPB2, COPA, AP2B1, AP1B1, CHMP4B, AP3S2	0.0207975
CC	GO:0071013	catalytic step 2 spliceosome	12	EIF4A3, AQR, CRNKL1, MAGOH, HNRNPF, SNRPD1, PPIL3, DHX35, HNRNPH1, SART1, SF3B3, SNRPG	0.0254287
CC	GO:0005802	trans-Golgi network	16	SYS1, AP1B1, ARFRP1, STX4A, AP3S2, VPS53, SCOC, AP4S1, M6PR, DPY30, AP2B1, ECE2, PACSIN2, GOLGA1, ARAP1, GGA3	0.0351097
CC	GO:0043231	intracellular membrane-bounded organelle	46	ALS2, FRK, STX7, AURKAIP1, RAB5C, AP3S2, TIPIN, ABCA2, FKBP1A, ATP6V1B2, LSM14A, CYP2A12, RDH7, ATP2B4, PACSIN2, TAP2, TAP1, GOLGA1, SCARB1, CC2D1B, SETDB1, ASPSCR1, EIF4ENIF1, MSH6, PLD1, POLR3H, SCAMP2, SEC11A, RUFY1, CDK9, DPAGT1, DRG2, SREBF2, RAD1, SMO, SLC26A6, BNIP1, DCP1B, GTF2F1, RFX1, PON1, CYP2D26, RUVBL1, IKBKB, MGST1, NEK6	0.0384934

## Sheet: Cluster F
Supplementary Table 2B. Annotation of the SOMs by k-means clustering and following gene-enrichment analysis.
List of all GO terms with Benjamini-Hochberg corrected p value < 0.05. BP = Biological Process, MF = Molecular Function, CC = Cellular Component
Cluster F
Category	GO ID	GO category	Count	Genes	Benjamini-Hochberg adjusted p-value
BP	GO:0043161	proteasome-mediated ubiquitin-dependent protein catabolic process	15	RAD23B, NSFL1C, PML, ARNTL, PLAA, UBE2D3, PSMD12, PSMA5, PSMD1, PSMD4, NEDD4L, PSMD7, PSMD8, CLOCK, TNFAIP1	0.00237679
BP	GO:0006334	nucleosome assembly	11	HIST1H2BM, HIST1H2BC, HIST1H2BN, HIST1H2BK, HIST1H1C, HIST1H2BF, HIST1H2BJ, HIST1H2BH, HIST1H3E, HIST1H4J, HIST2H2AA1	0.0312878
MF	GO:0044822	poly(A) RNA binding	51	CHERP, TRMT2A, SNRPD3, DDX17, DHX38, RBM8A, PSMD4, DHX30, KPNB1, FNDC3B, RPUSD4, ACTN4, SSBP1, WBSCR16, HIST1H1C, EMG1, G3BP1, CCDC47, EIF1B, YTHDF2, PRPF3, EIF1A, UBE2O, PA2G4, NCOA5, RPS12, HSPB1, RPS10, MAPRE1, EIF2AK2, HSD17B10, MRPS12, TRA2A, BOP1, RPS25, HNRNPC, HIST1H4J, HSPA8, 2700060E02RIK, RRBP1, PNO1, ELAVL1, CAPRIN1, RPL28, MRPL22, YWHAG, GPATCH4, PES1, CSTF1, PUF60, REPIN1	1.58459e-05
MF	GO:0051087	chaperone binding	10	ST13, HES1, TRP53, SYVN1, BAG3, ERP29, DNAJB2, CP, DNAJC3, AHSA1	0.00407008
MF	GO:0042802	identical protein binding	29	HSD17B10, HACL1, AHCY, CLDN3, HCFC1, UBQLN4, SQSTM1, PSMD4, FAS, DPP9, HNRNPC, 2700060E02RIK, PHC2, ACTB, TRP53, RELA, PRPF3, DAPK2, APPL1, DAPK1, IFIT3, ST13, CLDN1, HSPB1, MAPRE1, LUC7L, SSNA1, PUF60, CBS	0.00748016
MF	GO:0005515	protein binding	112	PLXNA1, AP1G1, IMPACT, LNX2, MED21, VCL, MED28, INSIG2, GATA6, PSENEN, PRKACA, FAS, PPP4C, NET1, ACTN4, RELA, ARNTL, PROX1, CLPX, HES1, HNF4A, TRIM32, EIF2AK2, RAD23B, SYVN1, LITAF, TNFRSF12A, TDRD7, BOP1, MAPKAPK2, EPM2AIP1, PLAA, LGALS3BP, UBE2D3, METTL3, DUSP16, FBXO6, LEO1, SKIL, BCOR, DNMT3B, TRP53, CELSR1, ATF5, ATP2A2, NUP62, PKP2, LASP1, IKBKG, RIT1, PIP4K2B, CLDN3, RAET1B, PRMT3, PCDH1, …	0.0094613
MF	GO:0098641	cadherin binding involved in cell-cell adhesion	17	VASN, HCFC1, VCL, PKP2, LASP1, NCK1, BAG3, RARS, HSPA5, CC2D1A, MAPRE1, HIST1H3E, AHSA1, EPS8L2, TJP2, PUF60, HSPA8	0.0136944
CC	GO:0070062	extracellular exosome	104	PLXNA1, EFNA1, SNRPD3, NR2C2AP, CMBL, HIST2H2AA1, VCL, ST3GAL1, HIST1H2BM, HIST1H2BN, HIST1H2BJ, DNAJC7, PRKACA, FAS, DNAJC3, ACTN4, NCALD, ERP29, ST13, PGLS, PA2G4, PSMA5, FNBP1L, RARS, BHMT, TUBA4A, HSPB1, RPS10, EPS8L2, TPST2, AHCY, ITGB5, MAPKAPK2, PLAA, RPS25, LGALS3BP, UBE2D3, GLO1, HNRNPC, HIST1H4J, GPD1, BHMT2, ST6GAL1, CFB, S100A10, PPA1, LASP1, SLC13A2, HIST1H3E, AHSA1, PLEKHA1, PTGES3,…	1.59006e-11
CC	GO:0005737	cytoplasm	190	CHERP, PLXNA1, TUBB2B, AP1G1, IMPACT, SNRPD3, UBQLN4, GFER, VCL, CMBL, HIST1H2BM, HIST1H2BN, MED28, HIST1H2BK, DHX38, RBM8A, SULT1A1, HIST1H2BJ, DNAJC7, PDRG1, PRKACA, FAS, TLK2, DHX30, PPP4C, DNAJC3, MX2, APON, EIF2B4, NET1, ACTN4, RELA, HAL, RAI14, YTHDF2, ARNTL, METTL7B, PROX1, CLPX, ST13, HES1, ADRM1, PA2G4, PGLS, HNF4A, PSMA5, FNBP1L, GTF2IRD1, RARS, BHMT, TRIM32, HSPB1, TUBA4A, RPS10, EIF2A…	2.16001e-11
CC	GO:0005654	nucleoplasm	76	PTGES3, CPT2, HTATIP2, SNRPD3, FERMT2, NR2C2AP, MED24, MED21, DDX17, HIST1H2BM, HIST1H2BN, PLRG1, HIST1H2BK, RBM8A, HIST1H2BJ, DNAJC7, PRKACA, PSMD4, PSMD7, KPNB1, PHC2, SGK1, RAI14, IGFALS, PRPF3, ARNTL, CLPX, MED6, HES1, PRKD2, ADRM1, PA2G4, PSMA5, RARS, GTF2IRD1, MED8, CLOCK, RAD23B, SNX18, AFTPH, SYVN1, LITAF, ETHE1, PML, HCFC1, ZNRD1, BOP1, MAPKAPK2, LLGL2, EPM2AIP1, DUSP16, LEO1, AP3D1, HNR…	3.1562e-08
CC	GO:0005634	nucleus	164	TUBB2B, PLXNA1, SNRPD3, NR2C2AP, UBQLN4, MED24, MED21, GLDC, HIST2H2AA1, HIST1H2BM, DDX17, HIST1H2BN, MED28, HIST1H2BK, RBM8A, GATA6, HIST1H2BJ, DNAJC7, PRKACA, TLK2, FAS, PPP4C, DHX30, MX2, RPL36AL, NET1, ACTN4, EMG1, RELA, RAI14, YTHDF2, ARNTL, PROX1, HES1, PNKP, ADRM1, PA2G4, HNF4A, PSMA5, GTF2IRD1, TRIM32, HSPB1, RPS10, MAD2L2, EIF2AK2, TNFAIP1, RAD23B, A230050P20RIK, AFTPH, AHCY, ZNRD1, MAPK…	2.36266e-07
CC	GO:0000502	proteasome complex	12	ADRM1, RAD23B, PSMD14, PSMD12, PSMA5, PSMD11, ZFAND2A, PSMD1, HSPB1, PSMD4, PSMD7, PSMD8	2.16255e-06
CC	GO:0005829	cytosol	66	AP1G1, SNRPD3, UBQLN4, GFER, CMBL, PRMT3, SULT1A1, BAG3, TUBB5, ANP32A, RHOB, PRKACA, PSMD4, DPP9, DNAJC3, PSMD8, NCALD, RELA, G3BP1, YTHDF2, ARNTL, GRHPR, DAPK1, ST13, UBE2O, HNF4A, JOSD2, PSMA5, CLIC4, BHMT, PSEN2, CLOCK, SRXN1, AFTPH, AHCY, GCLC, SNX17, ABHD5, PML, SEC14L2, IGTP, PPP2CA, DUSP16, TGM2, HNRNPC, HSPA8, 2700060E02RIK, GLRX, ACTB, TRP53, GPD1, BHMT2, GIMAP8, NSFL1C, ELAVL1, CAPN2, …	3.51487e-06
CC	GO:0005783	endoplasmic reticulum	49	TPST2, HSD17B10, SYVN1, CHERP, CRELD2, ARSG, HSD3B7, LRRC8D, BET1, PML, UBQLN4, RSAD2, HP, EPM2AIP1, STT3B, TMEM109, INSIG2, SQSTM1, TMEM33, ELOVL3, ANP32A, TGM2, SEC22B, PSENEN, HSPA5, DNAJC3, FNDC3B, AGPAT2, TRP53, IRGM1, SGK1, ST6GAL1, RRBP1, GIMAP8, ERP29, IFI47, S100A10, CCDC47, CAPN2, ATP2A2, NUS1, NCK1, PSEN2, ORMDL3, CYP4A14, AHSA1, DEGS1, RETSAT, PIP4K2B	0.000233815
CC	GO:0030529	intracellular ribonucleoprotein complex	20	ACTB, MRPS34, MRPL50, ACTN4, TDRD7, MRPS12, SNRPD3, BOP1, RPL28, RPS25, MRPL22, PA2G4, NUP62, MRPL17, MRPL36, RPS10, HNRNPC, PUF60, HSPA8, MRPL34	0.000360298
CC	GO:0022624	proteasome accessory complex	6	PSMD14, PSMD12, PSMD11, PSMD1, PSMD4, PSMD8	0.000426959
CC	GO:0008541	proteasome regulatory particle, lid subcomplex	5	ADRM1, PSMD14, PSMD12, PSMD11, PSMD8	0.000481646
CC	GO:0000788	nuclear nucleosome	8	HIST1H2BM, HIST1H2BC, HIST1H2BN, HIST1H2BK, HIST1H2BF, HIST1H2BJ, HIST1H2BH, HIST1H3E	0.00047061
CC	GO:0005925	focal adhesion	21	ACTB, ICAM1, ACTN4, G3BP1, FERMT2, ITGB5, MMP14, CAPN2, PALLD, ARHGAP24, RHOU, VCL, YWHAG, SDC1, LASP1, TGM2, RHOB, HSPB1, RPS10, HSPA5, HSPA8	0.00120111
CC	GO:0005840	ribosome	13	MRPS34, MRPL50, RRBP1, MRPS12, RPL28, PRMT3, RPS25, MRPL22, MRPL17, NCK1, MRPL36, RPS10, MRPL34	0.00536011
CC	GO:0005739	mitochondrion	53	ACOX2, MRPS34, CPT2, GFER, GLDC, MRPL36, PRKACA, DHX30, MRPL34, VASN, RPUSD4, SGK1, MRPL50, SSBP1, WBSCR16, RAI14, TOP1MT, PALLD, TIMM8B, CLPX, COX6C, PNKP, CLIC4, RARS, G0S2, DEGS1, HSD17B10, BCAT2, ECH1, NAGS, MRPS12, ETHE1, HCFC1, RSAD2, GRAMD4, DNAJC30, MRPL17, TGM2, HSPA5, BCOR, DCAKD, GLRX, TRP53, GPD1, ALKBH7, GIMAP8, PDK4, IFIT3, MRPL22, BBC3, PPID, FPGS, SLC25A15	0.00598183
CC	GO:0005913	cell-cell adherens junction	17	VASN, HCFC1, VCL, PKP2, LASP1, NCK1, BAG3, RARS, HSPA5, CC2D1A, MAPRE1, HIST1H3E, AHSA1, EPS8L2, TJP2, PUF60, HSPA8	0.0063651
CC	GO:0005838	proteasome regulatory particle	4	PSMD12, PSMD11, PSMD7, PSMD8	0.0153209

## Sheet: Cluster G
Supplementary Table 2B. Annotation of the SOMs by k-means clustering and following gene-enrichment analysis.
List of all GO terms with Benjamini-Hochberg corrected p value < 0.05. BP = Biological Process, MF = Molecular Function, CC = Cellular Component
Cluster G
Category	GO ID	GO category	Count	Genes	Benjamini-Hochberg adjusted p-value
BP	GO:0006412	translation	37	MRPS16, RPL19, MRPS15, NARS, VARS, KARS, IARS, MRPL11, QRSL1, WARS, RPS26, EIF3D, MRPL16, LARS, MRPL37, EIF2B5, MARS, MRPL52, EIF2S3Y, DARS, RARS2, SLC25A5, GARS, RPL27, AARSD1, LARS2, RPS6, EARS2, DHX29, GSPT1, TSFM, EIF2S2, EIF4A1, FARSB, SLC25A37, EEF1G, PELO	1.96832e-07
BP	GO:0006418	tRNA aminoacylation for protein translation	12	IARS, WARS, NARS, RARS2, DARS, GARS, LARS, LARS2, VARS, KARS, EARS2, MARS	1.02967e-06
BP	GO:0030433	ER-associated ubiquitin-dependent protein catabolic process	13	DERL2, WFS1, EDEM1, HSP90B1, PSMC6, DNAJB9, PSMC5, VCP, RNF103, PSMC4, PSMC3, PSMC2, PSMC1	1.27657e-05
BP	GO:0002479	antigen processing and presentation of exogenous peptide antigen via MHC class I, TAP-dependent	10	PSMB5, PSMA2, PSMB4, PSMB7, PSMB6, PSMB1, PSMA4, PSMB3, PSMB2, PSMA7	2.08964e-05
BP	GO:0006888	ER to Golgi vesicle-mediated transport	13	PREB, HYOU1, VCP, USO1, SEC13, RANGRF, LMAN2, YIF1B, SEC24C, SEC24D, YIF1A, ERGIC1, COPE	0.000286869
BP	GO:0006457	protein folding	16	HSP90AB1, P4HB, HSP90AA1, PDIA3, PDIA6, TXN1, CCT6A, CCT3, PPIF, HSP90B1, CCT5, TBCD, CCT8, PFDN4, HSPE1, HSPA9	0.00037849
BP	GO:0051603	proteolysis involved in cellular protein catabolic process	11	PSMB5, PSMA2, PSMB4, PSMB7, PSMB6, PSMB1, PSMA4, PSMB3, CLPP, PSMB2, PSMA7	0.000499617
BP	GO:0008380	RNA splicing	21	EFTUD2, PTBP1, HNRNPA2B1, SNRPD2, SKIV2L2, RBMX, SF3A1, SMN1, SF3A3, PRPF19, DDX39, HNRNPK, C1QBP, JMJD6, ISY1, MAGOHB, THOC5, PHF5A, PRPF38B, THOC1, PRPF38A	0.00125852
BP	GO:0045899	positive regulation of RNA polymerase II transcriptional preinitiation complex assembly	6	PSMC6, PSMC5, PSMC4, PSMC3, PSMC2, PSMC1	0.00166155
BP	GO:0098609	cell-cell adhesion	18	HIST2H3B, CKAP5, HIST2H3C1, PDLIM1, STAT1, PRDX1, BZW1, RPS26, PSMB6, DHX29, SH3GLB2, ATIC, SERBP1, SND1, LRRC59, USO1, EEF1G, EHD4	0.0017658
BP	GO:0006397	mRNA processing	24	CSTF2, EFTUD2, PTBP1, HNRNPA2B1, DDX1, SNRPD2, SKIV2L2, RBMX, SF3A1, SMN1, SF3A3, PRPF19, DDX39, HNRNPK, C1QBP, JMJD6, PCBP1, ISY1, MAGOHB, THOC5, PHF5A, PRPF38B, THOC1, PRPF38A	0.00223213
BP	GO:0006281	DNA repair	22	MORF4L2, FTO, XRCC6, HUS1, CETN2, GTF2H3, BCCIP, DMAP1, GTF2H2, RPA1, PRPF19, CHD1L, VCP, SMARCB1, NSMCE1, USP10, ACTL6A, ERCC3, PARP1, APEX1, PARP2, FEN1	0.014928
BP	GO:0006508	proteolysis	32	DPP3, PREP, COPS5, USP5, THOP1, USP4, ENPEP, PSMA7, PSMB5, PRSS8, PSMB4, USP18, PSMB7, PGPEP1, PSMB6, PSMB1, PSMB3, PSMB2, USP10, USP14, OMA1, UFSP2, CAPNS1, SEC11C, PSMA2, PSMA4, CLPP, C1RL, UCHL3, SPCS2, RNPEP, GCA	0.019748
BP	GO:0030163	protein catabolic process	8	PSMC6, PSMC5, PSMC4, PSMC3, PSMB3, PSMC2, PSMC1, UCHL3	0.0261495
BP	GO:0006511	ubiquitin-dependent protein catabolic process	14	USP5, COPS3, USP4, PSMA7, PSMA2, USP18, PSMD13, VCP, PSMC2, PSMA4, UCHL3, RANBP1, USP10, USP14	0.0245005
BP	GO:0032543	mitochondrial translation	7	QRSL1, MRPS16, MRPS15, RARS2, PTCD3, MRPL16, LARS2	0.0348567
BP	GO:0009615	response to virus	10	LCN2, DDX58, ODC1, CCT5, BST2, DDX1, BCL3, EEF1G, DDX21, DHX58	0.0359074
MF	GO:0044822	poly(A) RNA binding	95	HSP90AB1, RPL19, PDIA3, LYAR, XRCC6, SNRPD2, SKIV2L2, CCT3, SRP19, PRDX1, GOT2, BZW1, SRPR, SND1, PCBP1, TRMT6, LRRC59, RBMS2, DHX33, MRPL37, MAGOHB, DDX21, USP10, LBR, NOL6, HSP90AA1, DARS, BST2, SLC25A5, RAN, EFTUD2, NOL7, PTBP1, HNRNPA2B1, ERAL1, CCT6A, RRP9, MRTO4, DDX39, DHX29, PARP12, SERBP1, JUN, EIF2S2, EIF4A1, IPO5, USO1, SRP72, MYBBP1A, TRUB2, MDH2, PRPF38B, NOL12, PRPF38A, ELAC2, MRPS1…	1.67967e-22
MF	GO:0004812	aminoacyl-tRNA ligase activity	13	NARS, RARS2, DARS, GARS, LARS2, VARS, KARS, EARS2, IARS, WARS, FARSB, LARS, MARS	5.61515e-08
MF	GO:0000166	nucleotide binding	94	HSP90AB1, NARS, CTPS, TUBB2A, DTYMK, XRCC6, SKIV2L2, CCT3, ACSF3, CDC42, WARS, NUBP1, SRPR, MCCC1, RBMS2, DHX33, DDX21, MLKL, IMPDH2, ABCE1, EIF2S3Y, HSP90AA1, DARS, RAN, EFTUD2, PTBP1, HNRNPA2B1, ERAL1, CCT6A, EARS2, DDX39, DHX29, EIF4A1, FARSB, FLAD1, LRRK1, ACVR1, CAMK1D, RAB3A, ASS1, ARF6, ARF5, ABCA1, VARS, POLR2D, ABCA3, KARS, QRSL1, GMPPB, IARS, CHD1L, KTI12, HTATSF1, LARS, PAPSS1, ACSL4, …	4.17778e-07
MF	GO:0004298	threonine-type endopeptidase activity	10	PSMB5, PSMA2, PSMB4, PSMB7, PSMB6, PSMB1, PSMA4, PSMB3, PSMB2, PSMA7	4.98143e-07
MF	GO:0016787	hydrolase activity	76	RPP38, DPP3, COPS5, THOP1, XRCC6, PGAM1, SKIV2L2, ENPEP, ASAH1, NT5DC1, USP18, PGPEP1, PGAM5, DHX33, USP10, DDX21, TREH, BPNT1, OMA1, USP14, NUDT19, NUDT5, DIS3L, PSMA2, HAGH, DDX39, DHX29, PSMA4, CLPP, EIF4A1, PELO, UCHL3, RNPEP, PREP, ELAC2, USP5, USP4, PSMA7, DTD1, PRSS8, PSMB5, PSMB4, PSMB7, PSMB6, CHD1L, PSMB1, ATIC, PSMB3, PSMB2, ENTPD5, LYPLAL1, ERCC3, APEX1, DHX58, FEN1, DNM1L, UFSP2, SEC…	6.27177e-06
MF	GO:0036402	proteasome-activating ATPase activity	6	PSMC6, PSMC5, PSMC4, PSMC3, PSMC2, PSMC1	7.87311e-06
MF	GO:0005524	ATP binding	72	HSP90AB1, NARS, CTPS, DTYMK, XRCC6, SKIV2L2, CCT3, ACSF3, WARS, NUBP1, MCCC1, DHX33, MLKL, DDX21, ABCE1, HSP90AA1, DARS, CCT6A, EARS2, DDX39, DHX29, EIF4A1, FARSB, FLAD1, CHORDC1, LRRK1, CAMK1D, ACVR1, ASS1, SKIV2L, ABCA1, VARS, ABCA3, KARS, QRSL1, IARS, CHD1L, KTI12, LARS, HSPE1, ACSL4, ERCC3, PAPSS1, STK38L, DHX58, EHD4, MARS, HSPA9, RARS2, MAP2K3, DDX1, GARS, RAF1, UBE2L6, ATP1A1, BCS1L, LARS2…	4.67498e-05
MF	GO:0003723	RNA binding	45	SKIV2L, SKIV2L2, SRP19, 1700021F05RIK, EIF3D, HNRNPK, METTL1, PCBP1, HTATSF1, RBMS2, MAGOHB, DDX21, APEX1, IMPDH2, DHX58, MARS, HNRNPAB, NOL6, EXOSC8, CSTF2, NUDT5, PTBP1, HNRNPA2B1, DDX1, THUMPD1, ERAL1, RRP9, DIS3L, SF3A1, RBMX, SMN1, SF3A3, EARS2, DDX58, HSP90B1, JMJD6, PTCD3, SERBP1, EIF4A1, FARSB, RBM19, THOC5, TRUB2, NOL12, THOC1	8.7429e-05
MF	GO:0098641	cadherin binding involved in cell-cell adhesion	24	HSP90AB1, HIST2H3B, RAN, CKAP5, HIST2H3C1, PDLIM1, STAT1, PRDX1, RPS26, BZW1, PSMB6, HNRNPK, DHX29, SH3GLB2, ATIC, SERBP1, SND1, PCBP1, CCT8, LRRC59, USO1, EEF1G, RANBP1, EHD4	8.21047e-05
MF	GO:0016874	ligase activity	27	NARS, ASS1, CTPS, VARS, ACSF3, KARS, IARS, QRSL1, PRPF19, WARS, RNF103, MCCC1, NSMCE1, LARS, ACSL4, TRAF3, MARS, ADSSL1, RARS2, DARS, GARS, LARS2, CPS1, EARS2, FARSB, MDM2, ACSM5	0.00019882
MF	GO:0002161	aminoacyl-tRNA editing activity	6	IARS, LARS, LARS2, AARSD1, VARS, DTD1	0.000296993
MF	GO:0003824	catalytic activity	31	ALDOC, XRCC6, PGAM1, POLR2D, ACSF3, FNTB, GOT2, TPI1, ATIC, MCCC1, DHODH, LGSN, TREH, PCYT2, PAPSS1, ACSL4, FEN1, IMPDH2, SHMT1, ODC1, GALT, CPS1, UMPS, MTAP, ADSL, QPRT, FLAD1, ACSM5, MDH2, CAMK1D, MDH1	0.000461092
MF	GO:0008233	peptidase activity	32	DPP3, PREP, PDIA3, COPS5, USP5, THOP1, USP4, ENPEP, PSMA7, PSMB5, PRSS8, PSMB4, USP18, PSMB7, PGPEP1, PSMB6, PSMB1, PSMB3, PSMB2, USP10, USP14, OMA1, UFSP2, SEC11C, PSMA2, PSMC5, PSMA4, CLPP, C1RL, UCHL3, SPCS2, RNPEP	0.000676223
MF	GO:0004175	endopeptidase activity	13	PSMB5, PSMA2, PSMB4, PREP, PSMB7, PSMB6, PSMD13, PSMB1, PSMA4, PSMB3, PSMB2, CPS1, PSMA7	0.00165144
MF	GO:0017025	TBP-class protein binding	6	PSMC6, PSMC5, PSMC4, PSMC3, PSMC2, PSMC1	0.00771989
MF	GO:0047485	protein N-terminus binding	12	NFE2, ALG2, PEX5, CALM3, GTF2H3, ARF6, ERCC3, PARP1, BANF1, TPM1, GTF2H2, CALM2	0.00992254
MF	GO:0044325	ion channel binding	12	HSP90AB1, HSP90AA1, YWHAH, ANK3, GOPC, CALM3, ACTN1, RANGRF, USP10, HOMER1, CALM2, AP2M1	0.0116509
MF	GO:0003924	GTPase activity	16	RAB3A, ADSSL1, EIF2S3Y, DNM1L, TSR1, TUBB2A, RAN, EFTUD2, TUBA3B, TUBA3A, ARF6, ERAL1, BMS1, CDC42, GSPT1, SRPR	0.0142143
MF	GO:0005525	GTP binding	23	HSP90AB1, RAB3A, ADSSL1, EIF2S3Y, DNM1L, HSP90AA1, TSR1, RAN, TUBB2A, EFTUD2, TUBA3B, TUBA3A, ARF6, ERAL1, ARF5, BMS1, GMPPB, CDC42, GSPT1, SRPR, ERCC3, LRRK1, EHD4	0.0156916
MF	GO:0004386	helicase activity	12	DDX58, DDX39, CHD1L, DHX29, EIF4A1, XRCC6, DDX1, DHX33, DDX21, SKIV2L2, ERCC3, DHX58	0.0184008
MF	GO:0051082	unfolded protein binding	9	HSP90AB1, CCT5, HSP90B1, HSP90AA1, CCT8, HSPE1, CCT6A, CCT3, HSPA9	0.0232113
MF	GO:0030235	nitric-oxide synthase regulator activity	4	HSP90AB1, HSP90AA1, CALM3, CALM2	0.0279788
MF	GO:0019843	rRNA binding	7	MRPL11, MRPS15, PTCD3, MRPL16, ERAL1, DDX21, NOL12	0.0428084
MF	GO:0016779	nucleotidyltransferase activity	9	GMPPB, UAP1, NUDT5, GALT, YRDC, FLAD1, PAPSS1, PCYT2, UGP2	0.0458255
MF	GO:0042802	identical protein binding	30	PYCRL, ASS1, USP4, PSMA7, GSTM5, GOT2, ALDH1A1, PRPF19, SH3GLB2, SHMT1, SHMT2, UAP1, HSP90AA1, ESR1, RAF1, STAT1, RBMX, SMN1, DDX58, INHBA, ATF3, VCP, JMJD6, JUN, CLPP, CLDN2, MDM2, PARP1, LRRK1, UGP2	0.0499532
CC	GO:0005739	mitochondrion	114	DTYMK, SRP19, GOT2, PECR, GBF1, PGAM5, SND1, SLMO2, MRPL37, TMEM14C, HIGD1A, OMA1, MRPL53, MRPL52, NUDT19, EARS2, NFU1, LETM1, PYCR2, DHX29, CLPP, SLC25A37, ADSL, LRRK1, MDH2, MDH1, MRPS16, ELAC2, MRPS15, ASS1, ALDOC, TXN1, PDSS1, KARS, ACAT3, QRSL1, GMPPB, HNRNPK, TOMM6, PSMB3, MRPL54, IDH2, DHODH, HSPE1, AP2M1, MRPS27, RARS2, MRPS22, MAOB, GARS, CPS1, VDAC3, IDH3A, OCIAD2, PPIF, CHCHD10, PTCD3,…	1.32534e-19
CC	GO:0070062	extracellular exosome	142	TUBB2A, PGAM1, SNRPD2, ENPEP, CCT3, GSTM5, GOT2, APOA4, NANS, SND1, BPNT1, TMEM205, CAPNS1, DARS, BST2, RAN, HNRNPA2B1, PTBP1, NUDT5, ACTN1, PSMA2, PSMA4, SERBP1, MDH2, MDH1, MVP, ASS1, ALDOC, ARF6, TXN1, ARF5, LMAN2, PSMA7, BANF1, ACAT3, PSMB5, GMPPB, PSMB4, RPS26, PSMB7, TPI1, PSMB6, HNRNPK, CSE1L, PSMB1, PSMB3, PSMB2, IDH2, ENTPD5, TMED10, HSPE1, GALE, AP2M1, P4HB, HIST2H3B, LGALS1, SLC6A13, M…	9.41877e-17
CC	GO:0000502	proteasome complex	22	WFS1, PSMA7, PSMB5, PSMA2, PSMB4, PSMB7, PSMC6, PSMD13, PSMB6, PSMC5, PSMB1, PSMC4, VCP, PSME1, PSMC3, PSMA4, PSMC2, PSMB3, PSMC1, PSMB2, PSMD6, USP14	6.74145e-16
CC	GO:0005737	cytoplasm	246	HMGN1, RPL19, TUBB2A, THOP1, XRCC6, PGAM1, PDLIM1, CCT3, PGPEP1, DHX33, PLS3, EIF2B5, CAPNS1, RAN, PTBP1, DHX29, SERBP1, EIF2S2, CC2D2A, PELO, SRP72, MYBBP1A, MDH1, SIVA1, ALDOC, HUS1, ARF6, TXN1, ARF5, BANF1, DTD1, ACAT3, RPS26, GORASP1, NMRAL1, DHX58, HNRNPAB, ODC1, UAP1, UFSP2, OSGEP, RARS2, MAP2K3, LGALS1, DDX1, GARS, AARSD1, RPS6, HOMER1, LGALS9, CCT5, MLX, CCT8, POMP, PARP3, QPRT, PARP1, PA…	8.2816e-12
CC	GO:0005634	nucleus	225	HMGN1, RPP38, TUBB2A, XRCC6, PGAM1, WDR74, INTS4, DHX33, ZFP330, HIGD1A, EIF2B5, RAN, PTBP1, MED19, DHX29, PARP12, JUN, SERBP1, PELO, MYBBP1A, MDH2, SIVA1, HUS1, TXN1, BANF1, DTD1, ACAT3, TPI1, HTATSF1, NMRAL1, ISY1, HNRNPAB, CCDC86, OSGEP, UFSP2, LGALS1, FTO, DDX1, ROGDI, AARSD1, RPS6, VDAC3, LGALS9, CHCHD10, MLX, POMP, PARP1, PARP2, COPS5, PDIA3, COPS3, DMAP1, USP18, ASH2L, NUBP1, SHARPIN, NSMC…	1.24127e-10
CC	GO:0005730	nucleolus	56	RPP38, RPL19, LYAR, MORF4L2, XRCC6, SKIV2L2, SRP19, PRDX1, WDR74, PRMT7, DHX33, ZFP330, DDX21, NOL6, EXOSC8, POLR1E, RAN, NOL7, RRP9, SMN1, MRTO4, C1QBP, USO1, MDM2, SRP72, MYBBP1A, NOL12, MIDN, HUS1, BMS1, ACAT3, MINA, RPS26, SMARCB1, METTL1, THYN1, APEX1, FEN1, HSPA9, MARS, CCDC86, RRP12, POLR3K, TSR1, SIRT7, RPS6, CPS1, STAT1, CCT5, DNAJB9, ATF3, JMJD6, RBM19, PHF5A, PARP1, PARP2	5.80839e-09
CC	GO:0005839	proteasome core complex	10	PSMB5, PSMA2, PSMB4, PSMB7, PSMB6, PSMB1, PSMA4, PSMB3, PSMB2, PSMA7	2.99612e-08
CC	GO:0022624	proteasome accessory complex	9	PSMC6, PSMC5, PSMD13, PSMC4, PSMC3, PSMC2, PSMC1, PSMD5, PSMD6	1.61465e-07
CC	GO:0005829	cytosol	86	HSP90AB1, DTYMK, PGAM1, SNRPD2, PEX5, PRDX1, APOA4, CDC42, MKLN1, PGPEP1, NANS, NISCH, PRMT7, GBF1, NUBP1, SHARPIN, SHC1, PPP2R1A, HSP90AA1, CAPNS1, CYCS, PRKAB1, SMN1, PSMA2, NFU1, SGSM1, C1QBP, PSMA4, JUN, AS3MT, USO1, MDM2, ADSL, MDH1, MIDN, RAB3A, PYCRL, PREP, TXN1, STIP1, PSMA7, ACAT3, PSMB5, MINA, IARS, PSMB4, PSMB7, TPI1, PSMB6, HNRNPK, CSE1L, PSMB1, PSMB3, PSMB2, IDH2, LARS, LYPLAL1, VPS3…	2.31265e-07
CC	GO:0005654	nucleoplasm	89	DPP3, COPS5, COPS3, XRCC6, MORF4L2, SKIV2L2, CTNNBL1, ASH2L, NSMCE1, PCBP1, DHX33, USP10, DDX21, HSP90AA1, POLR1E, RAN, EFTUD2, MTA3, HNRNPA2B1, GTF2H3, CCNC, SMN1, MRTO4, MED19, NFU1, JUN, IPO5, MDM2, RANGRF, THOC5, LTV1, MDH2, COPE, THOC1, SIVA1, EID1, ELAC2, SKIV2L, HIST2H3C1, POLR2D, BANF1, MEIS1, NECAB1, PRPF19, PSMB5, RPA1, IARS, PSMB7, PSMB6, CHD1L, HNRNPK, CSE1L, SMARCB1, PSMB3, HTATSF1, …	9.44253e-07
CC	GO:0005793	endoplasmic reticulum-Golgi intermediate compartment	13	P4HB, PDIA6, RER1, LMAN2, YIF1B, TMED9, ERGIC1, YIF1A, GBF1, TMED2, TMED3, MCFD2, TMED10	4.36344e-06
CC	GO:0008540	proteasome regulatory particle, base subcomplex	7	PSMC6, PSMC5, PSMC4, PSMC3, PSMC2, PSMC1, PSMD5	1.30826e-05
CC	GO:0031595	nuclear proteasome complex	6	PSMC6, PSMC5, PSMC4, PSMC3, PSMC2, PSMC1	1.73566e-05
CC	GO:0043209	myelin sheath	19	HSP90AA1, ASS1, PDIA3, SLC25A5, CYCS, PGAM1, ARF6, STIP1, ATP1A1, CCT3, PRDX1, IDH3A, GOT2, CDC42, CCT5, VCP, MDH2, HSPA9, MDH1	5.41777e-05
CC	GO:0005743	mitochondrial inner membrane	28	COX11, GOT2, MCCC1, DHODH, IDH2, COX18, TMEM14C, OMA1, HIGD1A, CHDH, SHMT2, COX7A2, NDUFA8, SLC25A5, MAOB, ERAL1, BCS1L, CPS1, COQ7, VDAC3, NDUFA12, COQ5, OCIAD2, PPIF, COQ2, LETM1, SLC25A37, MDH2	5.39143e-05
CC	GO:0031597	cytosolic proteasome complex	6	PSMC6, PSMC5, PSMC4, PSMC3, PSMC2, PSMC1	6.08705e-05
CC	GO:0005913	cell-cell adherens junction	24	HSP90AB1, HIST2H3B, RAN, CKAP5, HIST2H3C1, PDLIM1, STAT1, PRDX1, RPS26, BZW1, PSMB6, HNRNPK, DHX29, SH3GLB2, ATIC, SERBP1, SND1, PCBP1, CCT8, LRRC59, USO1, EEF1G, RANBP1, EHD4	0.000137552
CC	GO:0005759	mitochondrial matrix	18	SHMT2, RARS2, DTYMK, ERAL1, LARS2, PRDX1, EARS2, GOT2, HAGH, PPIF, C1QBP, TSFM, MCCC1, CLPP, SHC1, HSPE1, MDH2, ACSM5	0.000132699
CC	GO:0030529	intracellular ribonucleoprotein complex	24	MRPL53, MRPS27, MRPL52, MRPS16, RPL19, MRPS15, MRPS22, HNRNPA2B1, DDX1, SNRPD2, RPL27, RRP9, RPS6, SRP19, RBMX, MRPL11, HNRNPK, JMJD6, PCBP1, MRPL16, MRPL54, MRPL37, MVP, HNRNPAB	0.000150601
CC	GO:0005681	spliceosomal complex	15	EFTUD2, HNRNPA2B1, SNRPD2, SKIV2L2, SF3A1, RBMX, SF3A3, CTNNBL1, PRPF19, DDX39, HNRNPK, ISY1, PHF5A, PRPF38B, PRPF38A	0.000183037
CC	GO:0071013	catalytic step 2 spliceosome	12	PRPF19, HNRNPK, EFTUD2, HNRNPA2B1, ISY1, SNRPD2, MAGOHB, SKIV2L2, PHF5A, SF3A1, RBMX, SF3A3	0.000593358
CC	GO:0042470	melanosome	12	HSP90AB1, P4HB, HSP90B1, HSP90AA1, PDIA3, RAN, SND1, TMED10, PDIA6, ATP6V0A1, PRDX1, CALU	0.000912415
CC	GO:0043234	protein complex	32	RAB3A, XRCC6, PEX5, STIP1, HIST2H3C1, TPM1, FNTB, GOT2, SMARCB1, GOPC, BCL3, USP10, ACTL6A, FEN1, HIGD1A, HIST2H3B, DNM1L, HSP90AA1, RAN, CKAP5, PRKAB1, ESR1, ATP1A1, CPS1, SUGT1, PRPSAP2, HDAC2, VCP, IPO4, SEC13, MDM2, PARP1	0.00521411
CC	GO:0033116	endoplasmic reticulum-Golgi intermediate compartment membrane	7	TMED2, TMED3, TMED10, TMED9, YIF1A, ERGIC1, TM6SF2	0.00821482
CC	GO:0005758	mitochondrial intermembrane space	9	SHMT2, CHCHD10, PDIA3, NDUFA8, THOP1, DTYMK, CYCS, SLMO2, COX17	0.0100113
CC	GO:0005840	ribosome	14	MRPL53, MRPS27, MRPL52, MRPS16, MRPS15, RPL19, MRPS22, RPL27, RPS6, MRPL11, RPS26, MRPL16, MRPL54, MRPL37	0.0159049
CC	GO:0005832	chaperonin-containing T-complex	4	CCT5, CCT8, CCT6A, CCT3	0.0191348
CC	GO:0005838	proteasome regulatory particle	4	PSMC5, PSMD13, PSMC1, PSMD6	0.0257895
CC	GO:0005675	holo TFIIH complex	4	PSMC5, GTF2H3, ERCC3, GTF2H2	0.0436045
CC	GO:0034663	endoplasmic reticulum chaperone complex	4	HYOU1, P4HB, HSP90B1, PDIA6	0.0436045

## Sheet: Cluster H
Supplementary Table 2B. Annotation of the SOMs by k-means clustering and following gene-enrichment analysis.
List of all GO terms with Benjamini-Hochberg corrected p value < 0.05. BP = Biological Process, MF = Molecular Function, CC = Cellular Component
Cluster H
Category	GO ID	GO category	Count	Genes	Benjamini-Hochberg adjusted p-value
BP	GO:0008152	metabolic process	23	ACADSB, ACY1, NDST1, ENPP2, GNE, FBP1, IREB2, PAH, GCH1, GLB1, ACOX3, ACSM3, TMEM68, MAN2A1, ALAS1, ALAS2, UGT1A2, NT5C3, MAN1A, GYS2, DHTKD1, ACAA1A, PAPSS2	0.0177412
CC	GO:0005739	mitochondrion	65	FASTKD1, PTGES2, BBOX1, ACOX3, ASAH2, TBC1D15, ALAS1, STARD5, ALAS2, STARD7, SLC25A25, MCEE, NT5C3, MPV17L, TRAK1, CASP8, MRPL39, DHTKD1, GPT2, MRPL2, FECH, OTC, LPIN1, TAT, PPARGC1B, POR, ISCU, SLC25A32, GLUL, PSEN1, SDS, NBR1, ATPIF1, ATP5SL, ACADSB, SORD, FARS2, COX7B, CTSA, CHCHD7, HSPA2, P2RY1, BLOC1S1, ABCD3, PTS, ACAA1A, PPTC7, NOX4, FADS1, IREB2, AK3, GRSF1, AK2, VDAC2, ABCB6, TTC19, ACSM…	9.28187e-09
CC	GO:0043231	intracellular membrane-bounded organelle	31	TM7SF2, PRKCZ, AQP9, PPARG, SLC37A4, HAT1, CTSA, GLB1, TRIM8, SLC25A25, UGT1A2, MPV17L, ABCD3, SRD5A1, ACAA1A, SCAMP1, SCD1, MYO6, FADS1, PTPRA, CYP1A2, POR, ERGIC2, ITPR1, CYP7B1, GLUL, PITPNM2, CADPS2, VAMP3, GULO, SMARCA2	0.000333304
CC	GO:0005829	cytosol	54	BACH1, NAMPT, PTGES2, CHMP5, PPARG, FOXO1, SELENBP2, KLHL2, HOOK2, CASP6, TRIM8, AQP11, CASP8, RAPGEF4, YOD1, ARL1, CHAC1, SOCS3, FBP1, STXBP2, TLE1, GSTT2, ISCU, CCND1, PANK1, NBR1, VAMP3, GC, PRKCZ, GNE, FN3K, PPP3R1, GCH1, HSPA2, BLOC1S1, APOC3, GYS2, PER1, TPRKB, TXNIP, NGEF, MUP4, IREB2, AK2, WIPI2, CRYZ, WIPI1, INMT, CORO1B, RNF4, ULK1, HEBP1, NLN, DNAJB6	0.000296786
CC	GO:0005737	cytoplasm	141	MTSS1, CHMP5, CCDC85B, RAB3GAP1, IL18, FOXO1, SELENBP2, MXI1, CNOT7, MCM10, BBOX1, KLHL2, EIF4EBP3, HOOK2, TBC1D15, AQP11, NT5C3, WWP1, GAB1, TRAK1, MCOLN1, RAPGEF4, MYO6, SOCS3, CHAC1, FBP1, GSTT2, PIM3, HDAC11, ERGIC2, HHEX, ISCU, GLUL, PITPNM2, NDEL1, RPAIN, HUWE1, NBR1, PCMTD2, VEGFA, PCMTD1, MYO18A, GNE, ENPP2, FARS2, TTC7, TK1, GALM, TMEM50A, BLOC1S1, GYS2, ACY1, GINS4, IREB2, AK2, CRYZ, WI…	0.000436818
CC	GO:0070062	extracellular exosome	67	NAMPT, RARRES2, IMPA1, AU040320, TOLLIP, CHMP5, RAB3GAP1, IL18, UBE2G1, SELENBP2, BBOX1, GLB1, TBC1D15, CD47, SLC25A25, SERPINA6, WWP1, F11, ARL1, MYO6, FBP1, STXBP2, GSTT2, HDAC11, ATP6V1D, MAN2A1, GLUL, NPC2, HUWE1, NBR1, XYLB, GC, PRKCZ, ACADSB, SORD, CTSA, PAH, APLP2, MIF, GALM, RAB43, HSPA2, KLKB1, RNASET2B, APOC3, BLOC1S1, MAN1A, SULT1C2, SPP2, COBLL1, PTPRD, H2-Q10, ACY1, RNASE4, PTPRA, AK…	0.00418661

## Sheet: Cluster I
Supplementary Table 2B. Annotation of the SOMs by k-means clustering and following gene-enrichment analysis.
List of all GO terms with Benjamini-Hochberg corrected p value < 0.05. BP = Biological Process, MF = Molecular Function, CC = Cellular Component
Cluster I
Category	GO ID	GO category	Count	Genes	Benjamini-Hochberg adjusted p-value
BP	GO:0055114	oxidation-reduction process	77	UQCRC2, CYB5R3, STEAP4, UQCRC1, VKORC1L1, UTY, CYC1, PRDX5, PRDX2, PPOX, UQCRFS1, BC026585, MTHFD1, MSRA, NDUFS4, AGPS, GPX4, GPX3, SPR, NQO1, HADH, NDUFS2, MTO1, SQRDL, AIFM1, CMAH, DHRS7B, NDUFA10, DDO, MOXD1, CYP2C50, COQ6, OGFOD1, RRM2, DLD, RRM1, OXNAD1, FDX1L, JMJD1C, 4833439L19RIK, NDUFB3, 2410016O06RIK, CYP2F2, ADHFE1, FDX1, TXN2, ADH5, IFI30, KMO, RRM2B, SESN1, FTH1, PIPOX, FMO4, UEVLD, …	4.61126e-09
BP	GO:0006810	transport	151	DYNC1LI1, SLC44A1, ATP1B1, XPO5, AQP4, SLC7A4, SLC35A2, SLC35A4, SLC7A7, ATP2B1, SLC2A5, SLC25A23, VPS4B, SLC4A2, GLE1, SLC25A26, SLC12A7, NUP133, DBNL, SLC33A1, CMAH, VTI1B, NUPL1, VTI1A, NME4, TTPAL, SCYL1, FDX1L, TRAPPC1, RAB10, LRPPRC, SNX9, HDLBP, STX8, BBS7, SNX6, NAPG, SNX5, FDX1, TXN2, SNX8, TMEM63A, CCDC91, TTC8, COMMD9, SFXN5, SLC11A2, STX17, SLC35F5, SLC30A9, SLC31A1, PLTP, RHOBTB3, AB…	6.49375e-09
BP	GO:0015031	protein transport	59	XPO5, TIMM17A, TIMM50, PEX7, AP1S1, SEH1L, VPS4B, GLE1, KDELR1, DNAJC19, KDELR2, NUP133, NUP88, VTI1B, NUPL1, VTI1A, ANKRD27, RAB11FIP2, TIMM8A1, ATG4C, ATG4B, ARCN1, SIL1, RAB10, SNX9, NAPG, RAB3D, EXOC7, BBS7, SNX6, SNX5, SNX8, TIMM10, CCDC91, PPT1, TTC8, SEC62, SEC63, UEVLD, NUP210, BCAP29, TBC1D5, EXOC4, VPS35, APPBP2, MYO5B, NMD3, GDI2, RABIF, NASP, COG4, PLEKHF2, AKTIP, GOSR1, XPO7, YKT6, C…	0.000116238
BP	GO:0098609	cell-cell adhesion	28	ALDOA, SNX9, YWHAZ, HDLBP, SNX5, PDLIM5, GIPC1, RPS2, CAPZB, BZW2, PPL, CLINT1, GOLGA3, DBNL, EIF2S3X, SLC3A2, PI4KA, GLOD4, TXNDC9, TNKS1BP1, SCYL1, TMPO, RAB10, UBAP2, YKT6, PAICS, ADD1, EPN2	0.000215331
BP	GO:0008152	metabolic process	46	COASY, ENPP4, ECHDC1, ECHS1, CAD, HLCS, RNGTT, MTHFD1, GSTM1, DCT, UGT1A6A, NAGA, GSTZ1, GNPAT, UCK1, ENOPH1, MYO5B, GBA, IDUA, ACAA2, GCDH, STS, ALKBH8, ACO2, ACY3, SUCLG2, SUCLG1, SAMHD1, EPRS, NADK, DLAT, WRN, DBT, UGT1A10, UGT2B36, ACSM1, MAN2C1, UGT2B34, RRM1, MGEA5, TDG, ALDH2, CAMK1, DNMT1, FUK, PAICS	0.00235256
MF	GO:0044822	poly(A) RNA binding	112	MRPL40, MKRN1, CAST, FLYWCH2, DYNC1LI1, MRPS35, XPO5, SYNCRIP, RPS27L, MRPS31, NONO, LSM4, LSM2, NQO1, MTO1, RBM12, H1F0, ACAA2, SUCLG1, TBRG4, EEF2, RNMTL1, SARS2, NVL, RSL1D1, RPS19, LRPPRC, ADD1, ALDOA, FUS, HDLBP, HMGB2, PUS1, NHP2L1, NOC3L, PABPC4, HDGF, PEF1, DDX46, UBAP2L, SUPV3L1, RPL4, CDC42EP4, UTP23, RPSA, MRPS26, TBL3, NOC4L, WDR6, SAP18, SSB, MRPS21, DDX5, H2-Q7, SLC25A11, NOSIP, PPI…	3.55733e-11
MF	GO:0098641	cadherin binding involved in cell-cell adhesion	43	CAST, ALDOA, SNX9, HDLBP, YWHAZ, SNX5, PDLIM5, ARHGAP18, EIF2A, GIPC1, RANGAP1, RPS2, CAPZB, ITGB1, CTNNB1, BZW2, SH3GLB1, PPL, CLINT1, GOLGA3, DBNL, EIF2S3X, SWAP70, SLC3A2, PI4KA, EEF2, GLOD4, TXNDC9, CLIC1, YWHAE, FLNA, ANXA2, RSL1D1, TNKS1BP1, SCYL1, SDCBP, TMPO, UBAP2, RAB10, PAICS, YKT6, ADD1, EPN2	1.41673e-08
MF	GO:0000166	nucleotide binding	152	RBPMS2, GNA14, DYNC1LI1, PSTK, SYNCRIP, RPS6KB1, IARS2, NONO, TPK1, ATP2B1, MAP3K7, CRY2, MAP3K4, CLP1, RALB, VPS4B, RBM12, MAP2K5, GTPBP6, PIK3CB, SUCLG2, SUCLG1, GTPBP8, EEF2, LIG4, SARS2, RND2, NVL, NME4, RND3, MAP4K5, RFC4, RFC1, MAPK6, CAMK1, RIPK2, MAPK9, AKAP7, RIPK4, CSNK1G3, RAB10, PCCA, SMARCA4, FUS, FGFR2, COASY, GNAI2, PABPC4, MAPKAPK3, TMEM63A, HDGF, RRAGA, CDC34, IRAK4, DDX46, RAC1,…	8.87114e-08
MF	GO:0016491	oxidoreductase activity	66	CYB5R3, STEAP4, VKORC1L1, UTY, PRDX5, PRDX2, PPOX, UQCRFS1, BC026585, MTHFD1, MSRA, AGPS, PIGF, GPX4, GPX3, SPR, HADH, NQO1, NDUFS2, MTO1, SQRDL, AIFM1, CMAH, DHRS7B, DDO, MOXD1, CYP2C50, COQ6, OGFOD1, RRM2, DLD, RRM1, OXNAD1, JMJD1C, 4833439L19RIK, 2410016O06RIK, CYP2F2, ADHFE1, ADH5, IFI30, KMO, RRM2B, SESN1, FTH1, PIPOX, FMO4, DCT, UEVLD, GPD2, GCDH, GDI2, ALKBH8, DHRS13, FADS2, FADS6, SOD2, F…	1.24816e-07
MF	GO:0005524	ATP binding	119	DYNC1LI1, ATP1B1, NRBP1, PSTK, RPS6KB1, IARS2, TPK1, ATP2B1, MAP3K7, MAP3K4, CLP1, VPS4B, MAP2K5, PIK3CB, SUCLG2, LIG4, SARS2, NVL, NME4, MAP4K5, RFC4, SCYL1, MAPK6, RFC1, CAMK1, RIPK2, MAPK9, RIPK4, CSNK1G3, PCCA, SMARCA4, FGFR2, COASY, PFKFB2, MAPKAPK3, CDC34, ATP6V1B1, RIOK2, IRAK4, DDX46, SUPV3L1, DNAJA2, RHOBTB3, ABCB8, SMCHD1, RECQL5, BMX, EPRS, WRN, ATP11C, DDX5, AFG3L2, AFG3L1, EPHA1, GLY…	5.55907e-06
MF	GO:0016787	hydrolase activity	110	KLK1B5, BPHL, CNP, ATP2B1, HTRA2, VPS4B, ERAP1, ENOPH1, DDAH1, 2010111I01RIK, IDUA, PTPRF, LYPLA1, F7, MRPL46, SMARCA4, CPSF3L, OTUD6B, ENPP4, MME, PPT1, TASP1, DDX46, CNOT6L, NAGA, ZMPSTE24, SUPV3L1, RHOBTB3, RECQL5, ADAL, ACY3, WRN, ATP11C, TSN, AFG3L2, DDX5, AFG3L1, ACPP, PPA2, MAN2C1, HDAC3, TDG, RHOT1, SPCS1, DHX40, PON3, HDAC6, HINT3, SPG7, ATP5B, DICER1, ATL3, GPLD1, CAD, RNGTT, MTHFD1, IM…	0.0016926
MF	GO:0005515	protein binding	247	ATP1B1, PDLIM5, RORC, TPD52, CTNNB1, SHKBP1, NONO, MAGED1, ATP2B1, MAP3K7, CUL5, USP53, CRY2, MAP3K4, VPS4B, LSM5, LSM2, MAP2K5, DBNL, PCBD2, VTI1B, LIG4, UBR1, CHRAC1, RND2, RND3, GRB10, MAPK6, SCYL1, FLII, CAMK1, MAPK9, TRAPPC1, RAB10, GNAI2, PUS1, PPT1, CAPZB, SERPINA1B, RAC1, NUP50, OLFM3, CDC42EP4, SLC31A1, BECN1, SMAD5, SMAD2, SMAD1, DDX5, U2AF1L4, NCKAP1, RNF2, FNBP4, NIPSNAP1, SYTL4, PCNA…	0.00160873
MF	GO:0016740	transferase activity	106	CDIPT, PSTK, TRMT2B, RPS6KB1, CLYBL, MAP3K7, TPK1, GSTM1, MAP3K4, AGPS, CLP1, TGS1, MAP2K5, ACAA2, PIK3CB, GSTT1, RNMTL1, CHRAC1, NME4, MAP4K5, EP300, MAPK6, CAMK1, RIPK2, MAPK9, RIPK4, CSNK1G3, EXT1, FGFR2, COASY, MAPKAPK3, CDC34, EXTL1, RABGGTA, IRAK4, POLE3, GMPPA, HECTD3, FKRP, B4GALT1, FKTN, DHDDS, BMX, DLAT, KAT5, EPHA1, POLD3, GLYCTK, POLD4, NEDD4, DNMT1, FUK, MYLK, ALG5, CAD, TRMT1, ALG9,…	0.00167614
MF	GO:0032403	protein complex binding	37	UQCRC2, YWHAZ, UQCRC1, TXN2, NR3C1, ATP6V1B1, RPS2, UQCRFS1, ITGB1, CTNNB1, CASP3, UGT1A6A, SLC25A3, EXOC4, HSPA4, RARB, ATP6V0D1, KHDRBS1, NPLOC4, KAT2B, PTPRF, NDUFA9, WRN, TSN, KAT5, YWHAE, FLNA, NCKAP1, NME4, RPS19, EP300, HIF1A, GNB1, KRIT1, CYFIP1, COG2, SMARCA4	0.00202295
MF	GO:0031625	ubiquitin protein ligase binding	31	USP7, SNX9, YWHAZ, STX8, UQCRC1, RRAGA, RANGAP1, CDC34, FANCL, CUL5, SUMO1, RALB, NDUFS2, FBXO7, TCP1, NPLOC4, UBE2A, LTBR, BECN1, NLK, SMAD5, TRIM28, SMAD2, HERC2, YWHAE, MFN2, DBT, HIF1A, AKTIP, LRPPRC, HDAC6	0.00361367
MF	GO:0071949	FAD binding	8	CYB5R3, CRY2, AGPS, AIFM1, OXNAD1, KMO, DDO, COQ6	0.00624986
MF	GO:0019899	enzyme binding	37	CAV1, FDX1, TIMM17A, ABCD1, CAD, HLCS, RPS2, RPS19BP1, CTNNB1, PEX7, RANBP9, ANK1, TRAK2, RAC1, H2AFY, SLC4A2, CUTA, ZFP36, ILF3, DDX5, COTL1, HMGA1, YWHAE, SIRT1, SOD2, HDAC3, RFC4, HIF1A, MAPK14, IGF2R, PCNA, HDHD2, PEBP1, MAT2B, USP22, PCCA, MYLK	0.00656474
MF	GO:0003824	catalytic activity	43	UQCRC2, PHKA2, HINT3, COASY, UQCRC1, ACCS, ALDOB, ENPP4, MGMT, ECHDC1, CRCP, ECHS1, CAD, HLCS, CLYBL, RNGTT, MTHFD1, UEVLD, AGPS, TYW1, NAGA, ABHD11, GSTZ1, GNPAT, MYO5B, ACAA2, ELP3, STS, ALKBH8, SUCLG2, SUCLG1, SLC3A2, SAMHD1, EPRS, WRN, MOXD1, ACSM1, MAN2C1, RRM1, CAMK1, DNMT1, PAICS, PCCA	0.00741786
MF	GO:0016874	ligase activity	35	MKRN1, HLCS, CAD, IARS2, TTLL1, MTHFD1, FANCL, RNF123, RBCK1, MARS2, RNF167, TRAF7, TARSL2, RNF14, SUCLG2, SUCLG1, TRIM28, NADSYN1, TRIM41, EPRS, HERC3, LIG4, UBR1, BIRC2, SARS2, NOSIP, ACSM1, SIAH1B, NEDD4, RNF2, UBE2M, RNF139, RNF138, PAICS, PCCA	0.00860761
MF	GO:0015078	hydrogen ion transmembrane transporter activity	8	ATP6V1C1, SLC11A2, ATP5F1, ATP5L, ATP6V1B1, ATP6V0D1, SLC46A1, ATP6V0A2	0.0425756
CC	GO:0005739	mitochondrion	192	MRPL40, MRPS35, SLC44A1, PSTK, TRMT2B, RPS6KB1, BPHL, IARS2, COX5A, MRPS31, CLYBL, COX5B, BC026585, CRY2, HTRA2, TRAK2, AGPS, SLC25A23, SPR, SLC25A26, DNAJC4, HADH, DDAH1, RMND1, MTO1, ACAA2, PCBD2, SUCLG2, SUCLG1, GTPBP8, TMEM126A, TBRG4, TMEM126B, LYPLA1, RNMTL1, SARS2, DDIT4, NVL, NME4, TMEM135, TIMM8A1, MRPS18A, DLD, MRPL49, FDX1L, MAPK9, MRPL48, MRPL46, PCCA, LRPPRC, ALDOA, SRI, COASY, CAV1,…	3.86978e-30
CC	GO:0070062	extracellular exosome	212	ATP1B1, KLK1B5, CTNNB1, ATP2B1, VPS4B, H2AFY, ERAP1, DDAH1, DBNL, ACAA2, PTPRF, SUCLG1, COLEC12, C1QB, RND3, RPS19, RFC1, RAB10, VSIG4, ALDOA, COASY, GNAI2, ALDOB, ENPP4, MME, PPT1, CAPZB, SERPINA1B, RAC1, NAGA, ZMPSTE24, SPP1, RPSA, S100A11, DDX5, ACPP, PPA2, NCKAP1, PCNA, TGFBR3, PON3, STEAP4, ATP5B, GPLD1, ACTR3, MTHFD1, ACTR2, MSRA, AP1S1, GOLGA7, SAA2, SMPDL3A, SAA1, GPX4, GPX3, SLC25A3, ATP…	9.5504e-15
CC	GO:0005743	mitochondrial inner membrane	57	UQCRC2, CYB5R3, UQCRC1, TIMM17A, ATP5B, CYC1, TIMM50, CNP, PPOX, COX5A, UQCRFS1, COX5B, IMMP2L, NDUFS4, PARL, UGT1A6A, GPX4, SLC25A23, SLC25A3, ATP5L, SLC25A26, HADH, NDUFS2, DNAJC19, ACAA2, SQRDL, AIFM1, SUCLG1, TMEM126A, COQ9, HERC2, COQ6, TIMM8A1, NDUFB3, NDUFB4, TIMM10, KMO, SFXN5, TYMS, LETMD1, GPD2, GCDH, NDUFA5, ABCB8, NDUFA9, NDUFA6, ATP5F1, MRPS21, AFG3L2, SOD2, SLC25A12, SLC25A11, SDHB,…	2.45481e-12
CC	GO:0005737	cytoplasm	409	RBPMS2, SYNCRIP, RANGAP1, CTNNB1, MAGED1, MAP3K7, CUL5, MAP3K4, PPP1R1B, LSM5, VPS4B, LSM4, LSM2, MAP2K5, CDCA3, IBTK, ANKS1, PIK3CB, LIG4, SARS2, OGFOD1, TMEM135, GRB10, RPS19, SCYL1, MAPK6, MAPK9, FLII, GRB14, CPSF3L, RALGPS2, GNAI2, A730008H23RIK, PABPC4, RCC1, DAAM1, NAGA, RAC1, CDC42EP4, SPP1, RPSA, NPLOC4, RECQL5, PCNA, SYTL4, BTBD10, TGFBR3, DHX40, GPLD1, CRCP, EIF2A, RASSF7, RPS19BP1, MTH…	1.94833e-12
CC	GO:0005654	nucleoplasm	155	EIF6, DYNC1LI1, SLC44A1, XPO5, BBX, SYNCRIP, RPS6KB1, CNP, IL15, NONO, CRY2, CLP1, DNAJC8, LSM4, SPR, RARB, HADH, RBM12, IBTK, CGRRF1, ANKS1, GABPA, LIG4, ELL3, MED10, NVL, 0610040J01RIK, MAD2L1BP, EP300, RFC1, DLD, FLII, ADD3, MRPL46, LRPPRC, ADD1, FUS, SRI, FGFR2, COASY, GNAI2, ONECUT2, MAPKAPK3, HDGF, COPS7A, CCDC91, CDC34, RRM2B, RCC1, NUP50, TMEM192, MRPS26, HTT, SMAD5, SAP18, WRN, DDX5, KAT…	1.85252e-10
CC	GO:0005913	cell-cell adherens junction	47	CAST, ALDOA, SNX9, HDLBP, PARD3, YWHAZ, SNX5, PDLIM5, ARHGAP18, EIF2A, GIPC1, RANGAP1, RPS2, CAPZB, ITGB1, CTNNB1, BZW2, SH3GLB1, PPL, TGM1, CLINT1, GOLGA3, DBNL, EIF2S3X, SWAP70, FLOT2, FLOT1, PI4KA, SLC3A2, EEF2, GLOD4, TXNDC9, CLIC1, YWHAE, FLNA, ANXA2, TNKS1BP1, RSL1D1, SCYL1, SDCBP, TMPO, UBAP2, RAB10, PAICS, YKT6, ADD1, EPN2	2.46133e-10
CC	GO:0005829	cytosol	145	CAST, EIF6, THA1, NRBP1, PSTK, PDLIM5, RPS6KB1, RANGAP1, IARS2, CTNNB1, MAGED1, CRY2, HTRA2, RAPGEF6, VPS4B, NQO1, MAP2K5, CDCA3, DBNL, SOCS6, VTI1B, GSTT1, EEF2, LYPLA1, UBR1, VTI1A, DDIT4, GRB10, RPS19, HIF1A, SIAH1B, SDCBP, RIPK2, MAPK9, AKAP7, ANKFY1, SRI, CAV1, STX8, GNAI2, SNX6, SNX5, SNX8, ALDOB, GIPC1, PPT1, SKP1A, ATP6V1B1, STX17, MTPN, RAC1, TRAF7, FBXO7, AMD2, DNAJA2, RHOBTB3, RPSA, NP…	2.89854e-10
CC	GO:0005634	nucleus	364	KLK1B5, ASCC1, BBX, RORC, SYNCRIP, RANGAP1, SLC35A2, CTNNB1, NONO, MAGED1, ATP2B1, CUL5, CRY2, TRAK2, HTRA2, PPP1R1B, VPS4B, LSM5, LSM4, H2AFY, RARB, LSM2, GLE1, MAP2K5, H1F0, CGRRF1, PCBD2, PIK3CB, SUCLG2, ZFP628, GSTT1, LIG4, TXNDC9, MED10, OGFOD1, CHRAC1, RFC4, MAPK6, ASCC2, RFC1, SIAH1B, TBRG1, MAPK9, FLII, CAMK1, ADD1, FUS, ALDOA, CPSF3L, PUS1, GNAI2, LMNB2, A730008H23RIK, NOC3L, ALDOB, PABP…	2.44266e-09
CC	GO:0043209	myelin sheath	31	UQCRC2, ALDOA, ATP1B1, UQCRC1, NAPG, ATP5B, PRDX2, CNP, COX5A, UQCRFS1, COX5B, GSTM1, ACTR1A, EXOC4, SLC25A3, GDI2, TCP1, ACO2, ATP5F1, DPYSL2, DLAT, NDUFA10, SOD2, SLC25A12, GNB1, PPIA, TPPP, DLD, PEBP1, ATP5A1, WDR1	2.05507e-07
CC	GO:0005730	nucleolus	76	MRPL40, EIF6, 1810011O10RIK, BCAR1, RORC, MRPS31, RPS19BP1, NONO, RRN3, AGPS, PGRMC1, URB2, SLC25A3, H2AFY, CIRH1A, TGS1, 2010111I01RIK, GOLGA3, H1F0, SRPK2, ELP3, PIK3CB, SNAPC1, TRIM41, POLR1A, FGF22, LAS1L, MBD3, ELL3, MBD1, FLNA, NVL, RSL1D1, USP28, PFDN2, SENP3, RPS19, RFC1, WDR46, SMARCA4, HMGB2, 2410016O06RIK, PUS1, NHP2L1, TXN2, A730008H23RIK, NOC3L, CETN3, TYMS, SUMO1, MLLT1, RPL4, NMD3,…	1.00542e-06
CC	GO:0016020	membrane	390	CDIPT, VKORC1L1, SYNCRIP, RANGAP1, CTNNB1, MAGED1, MAP3K7, TMEM144, VPS4B, IBTK, PTPRF, COLEC12, MAGED2, CCDC134, NME4, TMEM135, RPS19, SCYL1, GRB14, RALGPS2, GNAI2, PPT1, CCDC91, DAAM1, BC003331, RAC1, CDC42EP4, GPD2, RPSA, TMEM110, ATP11C, ACPP, SYTL4, TGFBR3, FOXRED1, CYP2R1, GHDC, LDLR, CRCP, MTHFD1, MSRA, AP1S1, NOD1, SLC22A4, KDELR1, ERRFI1, DPP4, RAP2A, MINPP1, KDELR2, STS, ARHGEF1, PIK3C2…	1.14775e-05
CC	GO:0030529	intracellular ribonucleoprotein complex	37	MRPL40, MRPS35, PABPC4, SYNCRIP, RPS27L, RPS2, MRPS31, LSM14B, MRPL13, MRPL12, NUP50, LSM5, LSM4, MRPL18, LSM2, RPL4, ZFP36, CSNK1A1, MRPS26, RPSA, MRPL3, MRPS5, EPRS, MRPS21, EEF2, ILF3, SSB, DDX5, MRPL30, MRPS2, MRPL23, RPS19, MRPS18A, MRPL49, CPSF6, MRPL46, LRPPRC	2.66365e-05
CC	GO:0043234	protein complex	56	CLSTN3, UTY, KLK1B5, AQP4, CAD, CBFB, CTNNB1, N6AMT1, SDC3, MAGED1, GSTM1, UGT1A6A, PXMP2, ATP6V0D1, DNAJC19, SUCLG2, SUCLG1, MBD3, NUPL1, FLNA, USP28, EP300, MAPK6, RFC1, KRIT1, RIPK2, AKAP7, CARM1, SMARCA4, ALDOA, LIMS1, CAV1, PARD3, HMGB2, YWHAZ, NHP2L1, NR3C1, CIC, SH3GLB1, EXOC4, PRKAA2, MYO5B, FBXO7, HTT, BECN1, NASP, WDR6, SMAD5, SMAD2, DPYSL2, SMAD1, KAT5, BIRC2, ANXA2, DNMT1, HDAC6	0.000113557
CC	GO:0005765	lysosomal membrane	28	STX8, MFSD8, NAPG, GPLD1, TMEM63A, RRAGA, TMEM175, SLC11A2, VPS35, TMEM192, ATP6V0D1, DPP4, GBA, TM9SF1, FLOT1, TMEM8, ATP6V1H, VTI1B, ATP11C, LMBRD1, ACPP, ANXA2, ATP6V1C1, GNB1, IGF2R, CLCN7, ANKFY1, ATP6V0A2	0.000375084
CC	GO:0005925	focal adhesion	39	CAV1, YWHAZ, LIMS1, NRP1, BCAR1, MME, RPS2, ITGB1, CTNNB1, ACTR3, ACTR2, PDPK1, RAC1, SLC4A2, LIMD1, RPL4, DPP4, GDI2, FLOT2, FLOT1, PI4KA, LIG4, HMGA1, YWHAE, FLNA, NCKAP1, RND3, RPS19, CD59B, PPIA, SVIL, IGF2R, CFL1, FLII, CYFIP1, SDCBP, RAB10, ATP6V0A2, ADD1	0.000362907
CC	GO:0005840	ribosome	23	MRPL40, MRPS35, MRPS26, RPSA, MRPL3, MRPS5, RPS27L, MRPS21, RPS2, MRPL30, MRPS31, MRPS2, RPL29, MRPL23, MRPL13, MRPL12, RPS19, RPS6KA1, MRPS18A, MRPL49, MRPL18, RPL4, MRPL46	0.00177287
CC	GO:0070469	respiratory chain	12	UQCRC2, NDUFB3, NDUFA5, UQCRC1, NDUFS4, NDUFA9, NDUFA6, CYC1, FOXRED1, NDUFA10, UQCRFS1, NDUFS2	0.00187966

[truncated: 1 more sheets: Cluster J]
