# Supplementary material for: The Diurnal Timing of Starvation Differently Impacts Murine Hepatic Gene Expression and Lipid Metabolism – A Systems Biology Analysis Using Self-Organizing Maps
Source: Front Physiol. 2018 Sep 10;9:1180. doi: 10.3389/fphys.2018.01180 (PMC6146234; doi:10.3389/fphys.2018.01180)
Supplement: Supplementary file 2 [file Table_3.xlsx]

## Sheet: ExpressionValues
Supplementary Table 3. Regulated genes detected by Illumina microarrays.
The list contains log2 expression values of all genes with an absolute expression change ≥ 1.5‑fold [log2(1.5)] between at least two of the six groups.
Hepatocytes were isolated from mice fed ad libitum, starved 24 h or starved 24 h and refed 12 and 21 h prior to sacrifice at ZT 3 or ZT 12.
Gene	Gene name	Probe ID	ZT 3 ad libitum	ZT 3 starvation	ZT 3 (12 h) refeed	ZT 12 ad libitum	ZT 12 starvation	ZT 12 (21 h) refeed
Aacs	acetoacetyl-CoA synthetase	ILMN_1253601	10.6634	8.04761	12.0385	11.6153	12.2116	12.1293
Aadacl1	arylacetamide deacetylase-like 1	ILMN_2949021	9.16427	10.8635	9.19817	10.3919	9.50808	10.1323
Aamp	angio-associated migratory protein	ILMN_1234981	10.6118	10.9803	10.2558	10.5802	10.6466	10.3998
Aars	alanyl-tRNA synthetase	ILMN_1258394	10.6073	10.4306	11.2756	10.6356	11.2747	10.9637
Aatk	apoptosis-associated tyrosine kinase	ILMN_1231439	7.88697	8.0436	7.6967	8.60237	7.88841	7.94588
Abca8a	ATP-binding cassette, sub-family A, member 8a	ILMN_2686700	10.5444	9.57872	9.93575	10.6397	9.73021	10.5304
Abcb11	ATP-binding cassette, sub-family B, member 11	ILMN_2758509	11.7932	11.2003	11.787	11.4251	11.5867	11.5913
Abcb4	ATP-binding cassette, sub-family B, member 4	ILMN_2648742	12.2714	13.2467	12.2027	12.3904	12.1742	12.4239
Abcc3	ATP-binding cassette, sub-family C, member 3	ILMN_2685157	10.9919	11.5368	10.9709	11.2318	11.0743	10.9339
Abcc6	ATP-binding cassette, sub-family C, member 6	ILMN_2934941	9.65076	9.14412	8.92261	9.6478	9.16986	9.34471
Abcd3	ATP-binding cassette, sub-family D, member 3	ILMN_2925281	12.6927	12.9311	12.4755	12.9162	12.3904	13.214
Abcg5	ATP-binding cassette, sub-family G, member 5	ILMN_2725781	11.7323	11.2362	9.82917	11.4458	11.0772	11.3236
Abcg8	ATP-binding cassette, sub-family G, member 8	ILMN_2789904	11.0058	10.6715	9.0846	11.0201	9.80007	10.4896
Acaa1b	acetyl-Coenzyme A acyltransferase 1B	ILMN_2659997	13.9321	14.3137	13.3759	13.9487	13.7118	13.8747
Acadsb	acyl-Coenzyme A dehydrogenase, short/branched chain, nuclear gene encoding mitochondrial protein	ILMN_2614728	12.2499	11.9745	11.7411	12.357	11.6837	11.8663
Acat2	acetyl-Coenzyme A acetyltransferase 2	ILMN_1253008	10.0209	8.91051	10.7733	9.85437	10.5959	10.8635
Acbd4	acyl-Coenzyme A binding domain containing 4, transcript variant 1	ILMN_2689540, ILMN_3071515, ILMN_3150296	9.16305	9.20687	9.19354	9.04071	9.43387	8.79337
Accn5	amiloride-sensitive cation channel 5, intestinal	ILMN_2632101	7.98478	8.49046	7.82444	7.94576	7.87878	7.94781
Acly	ATP citrate lyase	ILMN_1240770	13.1949	11.2306	13.883	12.8338	13.6387	14.2463
Acnat2	acyl-coenzyme A amino acid N-acyltransferase 2	ILMN_2858121, ILMN_2709810	7.95277	8.73161	8.40631	7.6829	8.95348	7.88034
Aco2	aconitase 2, mitochondrial, nuclear gene encoding mitochondrial protein	ILMN_2748837	9.91303	10.3742	10.2403	10.5426	10.4414	10.7707
Acot1	acyl-CoA thioesterase 1	ILMN_3139875, ILMN_3062267	9.30791	11.3509	8.74834	8.63484	9.22965	8.72155
Acot12	acyl-CoA thioesterase 12	ILMN_2719650	8.97301	9.80918	8.53052	9.32498	8.85543	9.00876
Acot3	acyl-CoA thioesterase 3	ILMN_2644827	7.94695	9.89654	7.7382	8.18402	9.12993	8.33195
Acot4	acyl-CoA thioesterase 4	ILMN_2622613	8.85004	10.142	8.82475	8.94715	9.71779	9.05964
Acot8	acyl-CoA thioesterase 8	ILMN_1250358, ILMN_2983587, ILMN_2738629	8.59493	9.09416	8.55984	8.55794	8.81725	8.49928
Acox2	acyl-Coenzyme A oxidase 2, branched chain	ILMN_1252618	12.0623	11.9204	12.0455	11.5775	12.1439	11.5375
Acsl1	acyl-CoA synthetase long-chain family member 1	ILMN_2622671	11.6153	12.9131	11.5583	11.6732	11.5244	11.2562
Acsl3	acyl-CoA synthetase long-chain family member 3, transcript variant 1	ILMN_1259366, ILMN_3061300, ILMN_3138743	8.60867	8.12982	8.63396	8.38085	8.74927	8.74962
Acsl5	acyl-CoA synthetase long-chain family member 5	ILMN_2892222	13.7443	13.1251	13.8747	13.2961	13.4612	13.7728
Acss2	acyl-CoA synthetase short-chain family member 2	ILMN_1231116, ILMN_2734181	10.4594	9.36093	10.9842	10.2515	10.4371	11.3266
Actb	actin, beta, cytoplasmic	ILMN_2846865, ILMN_2698799, ILMN_2617433, ILMN_2588055, ILMN_1377923	10.1371	10.0023	10.6506	9.9559	10.021	10.0533
Acy1	aminoacylase 1	ILMN_2945472	10.2972	10.0973	10.1105	10.6857	10.3205	10.5004
Acy3	aspartoacylase 3	ILMN_1240165	9.61997	9.54599	9.78802	10.2203	9.92247	9.97954
Adck5	aarF domain containing kinase 5	ILMN_2918317	8.61193	8.81331	8.22993	8.30709	8.20537	8.07962
Adfp	adipose differentiation related protein	ILMN_1222246	9.80983	10.5845	9.88207	9.46931	9.52479	9.24943
Adh1	alcohol dehydrogenase 1	ILMN_2850077, ILMN_1258501	13.8131	13.0183	14.4941	14.006	14.4914	14.4243
Adprh	ADP-ribosylarginine hydrolase	ILMN_2595704	9.51397	8.81787	9.63877	8.69233	9.10276	8.89582
Adrm1	adhesion regulating molecule 1	ILMN_2601590	9.35632	9.85325	9.9234	9.30421	9.96169	9.63091
Agpat2	1-acylglycerol-3-phosphate O-acyltransferase 2	ILMN_1215901	9.32561	9.46804	9.97954	9.19675	9.33284	9.36699
Agpat3	1-acylglycerol-3-phosphate O-acyltransferase 3	ILMN_1226540	9.61519	10.2091	9.50808	9.66622	9.54599	9.41816
Agpat6	1-acylglycerol-3-phosphate O-acyltransferase 6	ILMN_2918402, ILMN_1252335	9.86841	10.2481	9.41497	9.92935	9.65264	9.7847
Agt	angiotensinogen	ILMN_1227398	11.335	11.3196	11.0339	10.8355	11.1297	10.7096
Agtr1a	angiotensin II receptor, type 1a	ILMN_2972521	10.461	10.7079	10.0994	9.80197	10.0486	10.1087
Agxt	alanine-glyoxylate aminotransferase	ILMN_2612117	12.1124	12.1158	11.4757	11.7014	11.7411	11.3064
Agxt2l1	alanine-glyoxylate aminotransferase 2-like 1	ILMN_2661820, ILMN_1229990	11.2697	11.0484	10.242	10.3244	10.5172	10.1029
Ahctf1	AT hook containing transcription factor 1	ILMN_2717696	9.92093	10.0748	9.81245	9.51711	9.62745	9.35732
Ahcy	S-adenosylhomocysteine hydrolase	ILMN_2852533	10.3761	10.335	10.6118	9.99162	10.4853	10.1355
AI132487	expressed sequence AI132487	ILMN_2681001	12.7507	13.6023	12.3798	13.1744	12.4844	13.0248
Ak2	adenylate kinase 2, transcript variant 2	ILMN_1235909, ILMN_2660663, ILMN_2641360	9.28996	9.42468	9.26429	10.147	9.46915	10.0776
Ak3l1	adenylate kinase 3-like 1, nuclear gene encoding mitochondrial protein	ILMN_1256564	8.56736	8.6742	8.7006	9.318	8.80969	9.41306
Akap8l	A kinase anchor protein 8-like	ILMN_1242769	9.00625	8.77038	8.32034	8.48553	8.50817	8.46588
Akr1c14	aldo-keto reductase family 1, member C14	ILMN_2655871, ILMN_2921215	10.3636	10.1083	10.3793	10.9533	10.6055	10.5577
Akr1c19	aldo-keto reductase family 1, member C19	ILMN_3160292	11.7536	11.8171	11.855	12.3389	12.1513	12.1997
Akr1c6	aldo-keto reductase family 1, member C6	ILMN_2619565	8.97179	8.62264	9.14556	9.3909	8.99743	9.5658
Akr1d1	aldo-keto reductase family 1, member D1	ILMN_2752782	8.44026	8.36956	8.66119	8.95498	8.74651	9.15545
Akr1e1	aldo-keto reductase family 1, member E1	ILMN_2602837	9.60984	9.19997	9.70518	9.60237	9.81125	9.75919
Alad	aminolevulinate, delta-, dehydratase	ILMN_2655015	11.7618	11.5835	12.2972	11.879	12.2887	12.196
Alas1	aminolevulinic acid synthase 1	ILMN_2664040	11.6213	13.2837	13.105	14.6746	14.2666	14.2545
Alas2	5-aminolevulinate synthase, erythroid-specific, mitochondrial	ILMN_2675874	10.7574	10.1053	9.9442	10.6889	9.61519	10.1919
Aldh1a1	aldehyde dehydrogenase family 1, subfamily A1	ILMN_1222734	12.7532	13.3975	13.9487	13.5179	13.6072	13.6781
Aldh1a7	aldehyde dehydrogenase family 1, subfamily A7	ILMN_1218981	11.9471	11.5648	12.6382	12.1327	12.4427	12.8544
Aldh1b1	aldehyde dehydrogenase 1 family, member B1, nuclear gene encoding mitochondrial protein	ILMN_1257020	9.40592	8.44159	9.37728	9.02848	9.19198	9.36423
Aldh1l1	aldehyde dehydrogenase 1 family, member L1	ILMN_3100276, ILMN_3027287	9.70681	9.40379	9.95762	9.83238	9.71421	10.0048
Aldh3a2	aldehyde dehydrogenase family 3, subfamily A2	ILMN_2925350	12.3904	13.4785	12.2253	12.7247	12.6729	12.973
Aldh4a1	aldehyde dehydrogenase 4 family, member A1, nuclear gene encoding mitochondrial protein	ILMN_2874554	13.5609	12.973	13.3262	13.6205	13.3759	13.6287
Aldoc	aldolase C, fructose-bisphosphate	ILMN_3160137	8.37435	8.17183	8.42617	8.75014	8.34092	8.99396
Amigo2	adhesion molecule with Ig like domain 2	ILMN_2678355	7.98955	8.56754	7.91188	8.16977	8.12738	8.2968
Ang	angiogenin, ribonuclease, RNase A family, 5	ILMN_2875251	12.6677	12.357	11.5974	12.7829	12.8304	11.8832
Angptl4	angiopoietin-like 4	ILMN_2759365	10.0239	11.7794	8.74687	10.564	9.54127	9.72079
Ank	progressive ankylosis	ILMN_1232621	8.36574	8.56238	8.77131	8.92838	8.59898	8.97179
Ank3	ankyrin-3	ILMN_2622307, ILMN_2622306, ILMN_1223963, ILMN_1227817	8.26062	7.85902	7.92741	8.19686	8.38901	8.62604
Anp32e	acidic nuclear phosphoprotein 32 family, member E	ILMN_2723788	8.67328	8.61674	9.15439	8.51589	9.02828	8.68016
Ap2m1	adaptor protein complex AP-2, mu1	ILMN_1227300	9.75979	9.84626	10.1897	9.77111	10.3709	10.1568
Apcs	serum amyloid P-component	ILMN_2896170	10.4991	9.80197	10.5183	9.74595	10.435	10.3423
Apoa4	apolipoprotein A-IV	ILMN_2834123	9.3675	10.6143	10.7165	9.1475	12.2536	11.1697
Apoa5	apolipoprotein A-V	ILMN_2641301	10.5364	11.3381	9.64246	11.0226	10.7757	10.4874
Apol9b	apolipoprotein L 9b	ILMN_2622856	10.4022	9.8619	11.2713	10.5864	10.3549	10.2757
Aprt	adenine phosphoribosyltransferase	ILMN_2630946	10.3809	10.25	10.4181	10.2719	10.8635	10.6545
Aqp11	aquaporin 11	ILMN_2670407, ILMN_1225901	9.06322	8.90541	8.69045	9.36317	9.00342	9.20477
Aqp8	aquaporin 8	ILMN_2756379, ILMN_2854157	9.29719	8.42076	10.5475	8.48844	8.99192	9.6982
Aqp9	aquaporin 9	ILMN_1214634	13.3503	13.5179	12.9785	13.6524	13.2695	13.4438
Arhgap24	Rho GTPase activating protein 24, transcript variant 1	ILMN_2750062, ILMN_2728038	8.39199	8.49748	8.76242	7.91103	8.24561	8.03972
Arhgef18	rho/rac guanine nucleotide exchange factor 18	ILMN_2612125	9.11853	9.47083	9.11506	8.87727	9.0679	8.96403
Arhgef19	Rho guanine nucleotide exchange factor 19	ILMN_1212875	9.55753	9.25749	9.59711	8.84121	9.67261	8.85294
Arhgef3	Rho guanine nucleotide exchange factor 3	ILMN_2645208	9.98969	10.1355	9.37646	9.76425	9.76699	9.53243
Arih2	ariadne homolog 2	ILMN_2696247	9.32835	10.0791	9.18246	9.82151	9.58178	9.51016
Arl4a	ADP-ribosylation factor-like 4A, transcript variant 1	ILMN_3144984, ILMN_1255483, ILMN_3066763	8.08006	8.63522	8.10782	7.89583	7.90807	7.81648
Arl5a	ADP-ribosylation factor-like 5A	ILMN_1221102	9.73021	9.672	9.13743	9.82784	9.49281	9.29143
Arl8b	ADP-ribosylation factor-like 8B	ILMN_2845917	9.3422	9.7103	9.31252	9.31721	9.33426	9.00217
Arntl	aryl hydrocarbon receptor nuclear translocator-like	ILMN_2707510	8.59217	9.11173	9.32416	7.59184	7.85071	7.59899
Arrdc3	arrestin domain-containing protein 3	ILMN_2666279	11.7744	11.5965	10.6466	9.88859	10.5615	10.884
Arsa	arylsulfatase A	ILMN_1225552	9.89654	9.81075	9.08227	9.51302	9.49588	9.80197
Arsg	arylsulfatase G	ILMN_2732601	8.90401	8.93069	9.04727	8.22481	8.69205	8.24057
Asl	argininosuccinate lyase	ILMN_1254257, ILMN_2670542	9.79147	10.7784	9.63931	10.2178	10.266	10.2284
Asns	asparagine synthetase	ILMN_2636755, ILMN_2643513, ILMN_3006123	9.11238	8.18632	8.42323	8.28743	8.30611	8.51708
Atf4	activating transcription factor 4	ILMN_1223734, ILMN_2642681	9.78331	9.90566	10.553	9.71339	10.4552	10.0761
Atf5	activating transcription factor 5	ILMN_2646985	11.8663	12.7135	12.4384	10.9469	12.495	11.6905
Atp1a1	ATPase, Na+/K+ transporting, alpha 1 polypeptide	ILMN_1218058	11.4899	11.6837	11.6139	11.7003	12.0922	11.5436
Atp2a2	ATPase, Ca++ transporting, cardiac muscle, slow twitch 2	ILMN_1239742, ILMN_1245425	9.85708	10.3141	10.1377	9.5554	10.2779	9.24777
Atp5sl	ATP5S-like	ILMN_2666225	9.03128	8.99878	8.41172	9.09897	8.70125	8.88691
Atp6v1d	ATPase, H+ transporting, lysosomal V1 subunit D	ILMN_2647048	9.38847	9.51939	9.30122	9.90551	9.46311	9.54127
Atpif1	ATPase inhibitory factor 1, nuclear gene encoding mitochondrial protein	ILMN_1250068	10.5802	9.80859	10.1365	10.4096	10.0994	10.5669
Atxn2	ataxin 2	ILMN_3136056	10.884	11.1771	10.5845	10.7165	10.7347	10.4414
Avpr1a	arginine vasopressin receptor 1A	ILMN_1242999, ILMN_2890935	9.63796	9.65363	10.0546	8.66853	9.23829	8.64348
Axud1	AXIN1 up-regulated 1	ILMN_2636403	8.50561	8.35595	8.1564	9.63755	8.62264	8.68783
B230342M21Rik	RIKEN cDNA B230342M21 gene	ILMN_1224250	9.88859	10.0906	8.43324	10.1333	9.51365	9.62577
Bace1	beta-site APP cleaving enzyme 1	ILMN_1217842	8.92324	9.59544	8.65169	8.36892	8.5059	8.46939
Bach1	BTB and CNC homology 1	ILMN_2741677	8.49964	8.49569	8.12587	8.90155	8.2791	8.51621
Bag3	BCL2-associated athanogene 3	ILMN_1226195	10.0982	10.712	10.799	10.3291	10.81	10.1704
Bag4	BCL2-associated athanogene 4	ILMN_2607892	8.76196	9.3552	8.71992	8.93001	8.86657	8.77253
Bat1a	HLA-B-associated transcript 1A	ILMN_3007669, ILMN_2670895	9.58298	9.60292	10.3092	9.80122	9.88144	9.82029
BC004728	cDNA sequence BC004728, transcript variant 1	ILMN_3053655, ILMN_3130403, ILMN_1247198	9.34346	9.38671	9.54139	8.60173	8.78388	8.598
BC006779	cDNA sequence BC006779 XM_001001098 XM_001003843 XM_001003848 XM_001003853 XM_001003857 XM_994341 XM_994355 XM_994381 XM_994398	ILMN_2932787, ILMN_1226639	9.1147	9.06616	9.23508	8.68355	8.96996	8.55292
BC008163	cDNA sequence BC008163	ILMN_1242176, ILMN_2695427	8.5277	8.4802	8.20089	8.72382	8.37812	8.79566
BC016495	cDNA sequence BC016495	ILMN_1242106	8.05227	8.05938	8.20294	8.87649	8.39231	8.79837
BC030476	cDNA sequence BC030476	ILMN_2819380, ILMN_2597343	9.62451	8.82619	8.40031	8.48586	8.64726	8.32506
BC031353	cDNA sequence BC031353	ILMN_2757807	10.4733	10.6018	10.3166	10.6497	10.9127	10.2683
BC048546	cDNA sequence BC048546	ILMN_2984219, ILMN_2531773	9.3088	8.54997	9.48905	9.24432	9.34991	9.63311
BC049806	cDNA sequence BC049806	ILMN_2864290, ILMN_2591592, ILMN_2709051	7.98825	8.287	7.87412	8.496	8.06534	8.32685
Bcar3	breast cancer anti-estrogen resistance 3	ILMN_2676615	9.37167	8.97359	9.36555	8.68213	9.02644	8.91586
Bcas3	breast carcinoma amplified sequence 3	ILMN_2669958	9.48075	9.56923	8.77752	9.55319	9.06628	9.27397
Bcl6	B-cell leukemia/lymphoma 6	ILMN_1230353	10.8286	9.06628	10.3664	8.90944	8.77816	9.77431
Bdh2	3-hydroxybutyrate dehydrogenase, type 2	ILMN_2641678	10.4058	9.88768	10.532	10.5229	10.0871	10.5817
Bhlhb2	basic helix-loop-helix domain containing, class B2	ILMN_1249378	10.8766	9.63286	11.1332	11.6321	11.8568	12.2157
Bik	BCL2-interacting killer	ILMN_2717011	8.35897	8.63215	7.96512	7.91587	7.9017	7.91086
Blcap	bladder cancer associated protein homolog	ILMN_2705802	8.65655	8.80699	8.94245	8.31038	8.56359	8.42377
Blvrb	biliverdin reductase B)	ILMN_2792868	10.8127	11.2627	11.2306	11.0259	11.319	11.5338
Bnip3l	BCL2/adenovirus E1B interacting protein 3-like	ILMN_2716567	10.0879	10.6177	9.52352	10.435	9.59847	10.2209
Bok	Bcl-2-related ovarian killer protein	ILMN_2772077, ILMN_1237404	8.16081	8.34665	7.92253	7.82379	7.65031	7.81993
Bri3	brain protein I3	ILMN_2700334	10.9419	11.2562	10.7684	11.4267	10.7216	11.4796
Brms1	breast cancer metastasis-suppressor 1	ILMN_2743551	9.06628	9.30968	8.64498	8.9574	8.92665	8.64747
Brp17	brain protein 17	ILMN_2731550	10.6323	10.9456	11.1951	9.44313	10.6608	9.70483
Brp44	brain protein 44	ILMN_2895991, ILMN_2672349	9.14705	9.49024	8.85739	8.9327	8.99147	9.03599
Bst2	bone marrow stromal cell antigen 2	ILMN_1224110	9.39398	8.89742	9.66508	9.16062	8.77859	9.3322
Btg1	B-cell translocation gene 1, anti-proliferative	ILMN_2866189, ILMN_2866185	11.0809	11.6083	10.7257	10.1277	10.4795	10.4088
C1qbp	complement component 1, q subcomponent binding protein, nuclear gene encoding mitochondrial protein	ILMN_1225373	8.99572	8.84023	9.50117	8.82982	9.35282	9.09257
C2	complement component 2	ILMN_2612895	12.1158	11.8461	11.5619	12.0319	11.3225	11.7077
C6	complement component 6	ILMN_1216720, ILMN_2798129	11.0957	10.7339	10.5446	10.7723	10.0505	10.2397
C8a	complement component 8, alpha polypeptide	ILMN_1213805	11.9976	11.8764	11.5109	11.9607	11.3723	11.5109
C8b	complement component 8, beta polypeptide	ILMN_1227404	12.6233	12.0069	12.0703	12.5278	11.8832	12.1385
C9	complement component 9	ILMN_2594846, ILMN_2937375, ILMN_2937379	11.7601	11.3524	11.1939	11.702	10.8665	11.0875
Cadps2	Ca2+-dependent activator protein for secretion 2	ILMN_2998313, ILMN_2590164	9.44369	9.23522	9.18337	9.75736	9.08606	9.5902
Calr	calreticulin	ILMN_2861176	9.63911	8.87689	10.0748	9.18039	10.3089	9.52266
Camk2b	calcium/calmodulin-dependent protein kinase II, beta	ILMN_1236009	8.21	8.76799	8.03646	8.64807	8.21569	8.37649
Camta2	calmodulin binding transcription activator 2	ILMN_1220834	9.73903	9.9246	9.07462	9.41655	9.46554	9.25686
Caprin1	cell cycle associated protein 1	ILMN_1247066, ILMN_2761008	10.3233	10.1647	10.5033	9.722	10.2019	9.7099
Car14	carbonic anhydrase 14	ILMN_2973824	10.1091	9.3711	10.2609	9.00217	10.11	9.88768
Car3	carbonic anhydrase 3	ILMN_2630047	12.4132	11.0716	12.8576	12.7135	11.8764	12.9545
Casp6	caspase 6	ILMN_2923864, ILMN_2923865	8.89368	8.60624	8.31805	8.83958	8.29293	8.53244
Casp7	caspase 7	ILMN_2648548	8.08222	7.87104	8.36343	8.42105	8.38657	8.57184
Casp8	caspase 8, transcript variant 2	ILMN_3097868, ILMN_1243876	8.46669	8.85484	8.68167	9.06675	8.58177	8.76404
Cbr1	carbonyl reductase 1	ILMN_1236522	10.1137	10.1648	9.84626	9.57698	10.2125	9.78178
Cbs	cystathionine beta-synthase, transcript variant 1	ILMN_2701582, ILMN_1230318	11.3282	11.193	11.0596	10.5457	11.0183	10.739
Ccbl1	cysteine conjugate-beta lyase 1	ILMN_2986051, ILMN_2623735	11.0608	10.1843	10.863	10.6024	10.9114	10.7713
Ccdc117	coiled-coil domain containing 117	ILMN_2684952, ILMN_1259355	8.69541	9.29391	8.91783	9.22915	8.83924	8.82542
Ccdc56	coiled-coil domain containing 56	ILMN_2932518	10.1897	10.0913	10.5055	10.2925	10.68	10.3769
Ccdc86	coiled-coil domain containing 86	ILMN_2730003	8.55686	8.89499	9.14073	8.96752	9.18873	8.91677
Ccl9	chemokine ligand 9	ILMN_2776603	11.3674	10.2466	11.4223	10.9196	11.2201	10.9327
Ccnd1	cyclin D1	ILMN_2669793, ILMN_2601471, ILMN_1221503	8.37818	7.77394	8.13217	8.86584	8.15032	8.15442
Ccng2	cyclin G2	ILMN_2700233	8.9434	9.34752	8.19978	8.31879	7.95642	8.20778
Ccrn4l	CCR4 carbon catabolite repression 4-like	ILMN_2591440, ILMN_1255422	8.70093	8.59706	8.34313	10.4085	10.5231	10.4987
Cct3	chaperonin containing Tcp1, subunit 3	ILMN_2931411, ILMN_1247317	9.52428	9.81444	10.2154	9.55498	10.2983	9.93521
Cct6a	chaperonin containing Tcp1, subunit 6a	ILMN_2962840	10.8073	11.1384	11.2124	10.9533	11.4662	11.0177
Cdh1	cadherin 1	ILMN_2628629	10.3403	8.97081	10.1713	9.42815	9.77808	9.56695
Cdo1	cysteine dioxygenase 1, cytosolic	ILMN_2975345	13.8607	14.1364	13.6387	13.6903	13.9487	13.4717
Cebpb	CCAAT/enhancer binding protein, beta	ILMN_2756435	11.8266	12.2769	11.8385	13.0159	12.3389	12.4755
Cenpa	centromere protein A	ILMN_1236574	8.63491	8.19978	8.09232	8.51871	7.94792	8.39417
Cept1	choline/ethanolaminephosphotransferase 1	ILMN_2762334, ILMN_2922438	11.4491	11.6471	11.1935	10.9582	11.3627	10.9293
Ces1	carboxylesterase 1	ILMN_2640752	9.75217	9.91399	10.2091	10.4376	9.67099	10.5342
Ces5	carboxylesterase 5	ILMN_2589350	8.40632	8.03204	8.58072	8.3776	8.3065	8.75854
Ces6	carboxylesterase 6	ILMN_1259503	9.05576	9.00556	8.41842	9.11297	8.61611	8.64109
Cfb	complement factor B	ILMN_1230853	12.3597	12.2388	12.3022	11.9976	12.0713	11.7305
Chac1	ChaC, cation transport regulator-like 1	ILMN_2617468	8.05772	8.28767	7.88768	9.62538	7.77128	8.66874
Chka	choline kinase alpha, transcript variant 2	ILMN_3026397, ILMN_3099242, ILMN_2702540	9.34182	8.90236	9.66403	8.55097	8.9252	8.78674
Chkb	choline kinase beta	ILMN_2755021	9.20541	9.65481	8.9971	8.83154	8.97934	8.81259
Chordc1	cysteine and histidine-rich domain-containing, zinc-binding protein 1	ILMN_1247694	9.4765	9.59791	9.97714	9.61651	10.2023	9.474
Chrna4	cholinergic receptor, nicotinic, alpha polypeptide 4	ILMN_2742576, ILMN_2832675, ILMN_1245582	8.256	7.56872	9.61355	7.96498	9.21269	9.93781
Ciapin1	cytokine induced apoptosis inhibitor 1	ILMN_2674095	8.52325	8.68437	9.12567	8.93709	9.28883	9.38938
Cisd1	CDGSH iron sulfur domain 1	ILMN_2706205	10.8728	10.6397	10.0209	10.5535	9.9348	10.3809
Cish	cytokine inducible SH2-containing protein	ILMN_2718330	8.12183	8.88163	8.49822	10.8979	9.25876	9.24432
Cldn1	claudin 1	ILMN_2870295	10.353	9.7976	10.453	8.7926	9.7757	8.85858
Cldn2	claudin 2	ILMN_1255479	10.512	10.1436	10.4896	10.1436	10.7783	10.4597
Clec2d	C-type lectin domain family 2, member d	ILMN_2603647	10.3647	10.4719	9.84562	9.60119	9.05964	8.93709
Clec4g	C-type lectin domain family 4, member g	ILMN_1234165	10.5673	10.2244	9.57334	10.3012	9.97148	9.69218
Clock	circadian locomoter output cycles kaput	ILMN_2600964, ILMN_2589603, ILMN_2610973	9.51959	9.80676	9.58629	8.70183	9.16446	8.66773
Clpx	ATP-dependent Clp protease ATP-binding subunit clpX-like, mitochondrial	ILMN_2613869, ILMN_3154849	10.7384	11.7131	11.3397	9.57574	9.95253	9.32156
Cmbl	carboxymethylenebutenolidase-like	ILMN_2713673	11.0912	11.7696	11.7618	11.2658	11.7014	11.5386
Cml1	camello-like 1	ILMN_2739027	12.0242	11.3866	11.3144	12.3149	11.0302	11.7584
Cml4	camello-like 4	ILMN_1216539	9.30364	9.26604	10.2282	10.1832	9.35815	10.4991
Cmtm6	CKLF-like MARVEL transmembrane domain containing 6	ILMN_1226069	10.1004	9.72615	10.3237	10.2989	9.79345	10.2609
Cops2	COP9 homolog, subunit 2	ILMN_2740523	10.6063	11.0259	10.6715	10.7312	10.5411	10.2518
Copz1	coatomer protein complex, subunit zeta 1	ILMN_2862093	11.0793	10.6297	11.2334	11.0058	11.2216	11.0633
Coq10b	coenzyme Q10 homolog B, transcript variant 1	ILMN_3104462, ILMN_3031099	8.6108	8.87401	8.38198	10.5107	9.43236	10.2736
Cox7b	cytochrome c oxidase subunit VIIb, nuclear gene encoding mitochondrial protein	ILMN_2671689	10.5254	9.98747	9.89535	10.2173	9.94781	10.369
Cp	ceruloplasmin, transcript variant 2	ILMN_3083163	12.6382	12.8233	12.6433	12.4357	12.6615	12.1658
Cpsf4l	cleavage and polyadenylation specific factor 4-like, transcript variant 1	ILMN_2647225, ILMN_1216905	8.16847	8.68926	8.14778	8.90449	8.38295	8.808
Cpt2	carnitine palmitoyltransferase 2	ILMN_2885532	11.3434	11.9926	11.5867	11.2591	11.5436	11.2918
Crat	carnitine acetyltransferase, nuclear gene encoding mitochondrial protein	ILMN_2679456, ILMN_1220786, ILMN_2771339	8.13993	9.01974	8.28724	7.91072	8.39199	8.12789
Creb3l3	cAMP responsive element binding protein 3-like 3	ILMN_2806996	10.6655	11.037	10.2853	10.6687	10.4125	10.453
Crebl1	cAMP responsive element binding protein-like 1	ILMN_2667889	8.67351	8.51677	8.83198	8.23933	8.73253	8.37951
Creld1	cysteine-rich with EGF-like domains 1	ILMN_1232170	10.2683	10.3297	10.127	10.1171	10.2935	9.69451
Creld2	cysteine-rich with EGF-like domains 2	ILMN_2757368, ILMN_2983948	9.69088	9.45586	9.8833	9.23329	10.0339	9.05236
Crip2	cysteine rich protein 2	ILMN_2710449	10.6695	11.2318	10.372	9.73497	9.85618	9.35048
Crp	C-reactive protein, pentraxin-related	ILMN_1247653	13.8916	14.0916	13.7791	13.6149	13.9431	13.4313
Cs	citrate synthase, nuclear gene encoding mitochondrial protein	ILMN_1241236	9.78041	9.52639	10.6143	9.4994	10.1958	10.1888
Csad	cysteine sulfinic acid decarboxylase	ILMN_2810624	11.6096	11.2963	10.4675	10.5723	9.92402	11.3285
Csrp2	cysteine and glycine-rich protein 2	ILMN_2721439	10.2805	10.4794	9.49466	9.99028	9.73801	9.99986
Csrp3	cysteine and glycine-rich protein 3	ILMN_2742068, ILMN_2789651, ILMN_2789650	9.07522	9.18341	8.61671	8.8744	8.59487	8.48076
Cst3	cystatin C	ILMN_1257575	11.698	11.6557	11.2635	11.4417	11.0642	11.1408
Cth	cystathionase	ILMN_2662719, ILMN_2733193	11.5182	11.6875	11.1057	10.6634	11.2285	11.6409
Ctps	cytidine 5'-triphosphate synthase	ILMN_2932964, ILMN_2620435, ILMN_1219712	7.915	8.10991	8.45137	8.1029	8.56736	8.19189
Ctsc	cathepsin C	ILMN_3008859, ILMN_1238486, ILMN_3008858	9.30242	9.48977	8.86212	8.92035	9.2016	8.82314
Ctsh	cathepsin H	ILMN_2872058	11.9861	12.0875	11.4623	11.9471	11.6589	11.7553
Cxadr	coxsackie virus and adenovirus receptor, transcript variant 1	ILMN_3089725, ILMN_2514377, ILMN_3018017	9.64887	9.03838	9.84153	9.16901	9.52975	9.43302
Cxcl1	chemokine ligand 1	ILMN_2763245	10.5292	8.56419	9.92588	10.0965	9.37334	9.60685
Cxcl9	chemokine ligand 9	ILMN_1215862	8.89369	8.02821	8.68115	8.27422	8.21796	8.42413
Cyb5b	cytochrome b5 type B	ILMN_2720180	13.3262	12.5401	13.6205	12.9097	13.5179	13.6149
Cyp17a1	cytochrome P450, family 17, subfamily a, polypeptide 1	ILMN_2874352	10.177	9.98243	8.84642	8.9135	10.9419	9.75128
Cyp1a2	cytochrome P450, family 1, subfamily a, polypeptide 2	ILMN_2739847, ILMN_2795106	12.0764	11.2377	11.0604	12.2711	11.9812	12.3272
Cyp2a5	cytochrome P450, family 2, subfamily a, polypeptide 5	ILMN_1229267, ILMN_2734598, ILMN_3159131, ILMN_3079804	10.29	10.2188	10.6741	11.8945	11.1924	12.0698
Cyp2b10	cytochrome P450, family 2, subfamily b, polypeptide 10, transcript variant 2	ILMN_2594926, ILMN_1215955	7.87254	9.26159	7.77509	7.6451	7.85683	7.90293
Cyp2c29	cytochrome P450, family 2, subfamily c, polypeptide 29	ILMN_1251150, ILMN_2769991	13.0381	13.6524	13.2413	12.9863	13.2795	13.5016
Cyp2c50	cytochrome P450, family 2, subfamily c, polypeptide 50	ILMN_2996640, ILMN_1245217	11.5781	12.1051	11.824	11.8647	11.9318	12.2563
Cyp2c55	cytochrome P450, family 2, subfamily c, polypeptide 55	ILMN_2736539	8.87928	8.39528	8.31518	8.40483	8.2645	8.52273
Cyp2c70	cytochrome P450, family 2, subfamily c, polypeptide 70	ILMN_1245514	14.3339	13.413	13.9321	14.0799	13.4785	13.8675
Cyp2d13	cytochrome P450, family 2, subfamily d, polypeptide 13, non-coding RNA.	ILMN_1253563	9.83843	9.61519	9.12493	9.74655	9.38145	9.18191
Cyp2d26	cytochrome P450, family 2, subfamily d, polypeptide 26	ILMN_2704777, ILMN_2642975, ILMN_1227936	11.3779	11.8857	12.0155	11.7283	11.8359	11.9151
Cyp2d40	cytochrome P450, family 2, subfamily d, polypeptide 40	ILMN_2802643	10.3303	10.5364	10.3585	10.8434	10.2452	10.2866
Cyp2j9	cytochrome P450, family 2, subfamily j, polypeptide 9	ILMN_2719908	8.89298	8.82264	8.14603	8.34014	8.4371	8.16688
Cyp3a13	cytochrome P450, family 3, subfamily a, polypeptide 13	ILMN_2700627, ILMN_2693314, ILMN_2639214	10.4521	11.0069	10.4005	10.5217	10.691	10.4547
Cyp3a25	cytochrome P450, family 3, subfamily a, polypeptide 25	ILMN_2928679	12.109	12.7671	11.5386	11.9808	12.2485	11.7618
Cyp4a12a	cytochrome P450, family 4, subfamily a, polypeptide 12a	ILMN_1254109	13.4936	13.207	13.2735	13.1645	12.5401	13.3837
Cyp4a12b	cytochrome P450, family 4, subfamily a, polypeptide 12B	ILMN_1217072	12.7465	12.3149	12.2062	12.103	11.6922	12.2224
Cyp4a14	cytochrome P450, family 4, subfamily a, polypeptide 14	ILMN_2691680	12.0814	14.7858	14.2716	8.81224	14.7298	13.8916
Cyp4a31	cytochrome P450, family 4, subfamily a, polypeptide 31	ILMN_2960044	8.72662	11.9109	11.051	8.51055	12.4598	10.5744
Cyp4f14	cytochrome P450, family 4, subfamily f, polypeptide 14	ILMN_1231625	12.8966	12.1997	13.033	12.7765	12.8233	13.105
Cyp4f15	cytochrome P450, family 4, subfamily f, polypeptide 15	ILMN_2906226	10.7672	10.4991	10.0249	10.4387	10.1323	10.2135
Cyp4v3	cytochrome P450, family 4, subfamily v, polypeptide 3	ILMN_1251504	12.8414	12.903	12.6233	13.0865	12.2062	12.5666
Cyp51	cytochrome P450, family 51	ILMN_2688075	10.9327	9.42224	11.7998	10.9098	11.6635	11.9976
Cyp7a1	cytochrome P450, family 7, subfamily a, polypeptide 1	ILMN_2604383	11.8066	10.8979	12.4919	12.5846	12.3749	12.9904
Cyp7b1	cytochrome P450, family 7, subfamily b, polypeptide 1	ILMN_2601215	13.4493	13.3028	13.3872	13.7527	12.8467	13.2281
Cyp8b1	cytochrome P450, family 8, subfamily b, polypeptide 1	ILMN_2627744	13.9431	14.5477	14.3568	13.7118	13.5119	14.41
D0H4S114	DNA segment, human D4S114	ILMN_2680054	9.58497	8.51055	9.5555	11.8663	10.0391	11.2051
D10Ertd641e	DNA segment, Chr 10, ERATO Doi 641, expressed	ILMN_1219088	9.75833	10.3423	9.83674	9.65879	9.868	9.87127
D19Wsu162e	DNA segment, Chr 19, Wayne State University 162, expressed	ILMN_2416424	12.6078	13.0575	12.1997	12.3798	12.2443	12.2536
D3Ucla1	DNA segment, Chr 3, University of California at Los Angeles 1	ILMN_2805945	10.4675	10.2142	10.9442	10.81	10.8286	11.0877
D4Bwg0951e	DNA segment, Chr 4, Brigham & Women's Genetics 0951 expressed	ILMN_2646296	10.5468	11.1837	10.5166	11.0995	10.5917	10.4501
D5Wsu178e	DNA segment, Chr 5, Wayne State University 178, expressed	ILMN_1253323	8.66628	8.58641	9.00781	8.30215	8.70305	8.3946
D6Wsu176e	family with sequence similarity 3, member C	ILMN_2755492, ILMN_1229056, ILMN_2728237	9.24863	8.83214	9.21897	9.57828	9.14921	9.29382
D730039F16Rik	RIKEN cDNA D730039F16 gene	ILMN_2912410, ILMN_1231293	8.92038	8.35571	8.98164	8.57935	8.88447	8.99616
D930001I22Rik	RIKEN cDNA D930001I22 gene	ILMN_2858399	9.39857	10.3714	9.42947	10.057	9.44421	9.64029
D9Ertd392e	cell cycle progression protein 1	ILMN_1227277	10.336	10.5304	9.76893	10.2609	10.084	10.0449
Dak	dihydroxyacetone kinase 2 homolog	ILMN_1246429	10.9968	10.9396	12.0638	11.5138	11.9261	12.042
Dapk2	death-associated kinase 2	ILMN_2669333, ILMN_2977558	8.98678	8.95977	9.38	8.55127	9.26134	8.85257
Dazap1	DAZ associated protein 1	ILMN_2860674, ILMN_1248302	9.28883	8.86997	9.2151	9.39922	9.30912	9.62515
Dbi	diazepam binding inhibitor, transcript variant 2	ILMN_3071356, ILMN_3150159, ILMN_1215469	14.4599	13.7953	14.2847	14.0431	13.7975	14.3153
Dbndd2	dysbindin domain containing 2, transcript variant 2	ILMN_3026137, ILMN_3050451, ILMN_1249905	9.20612	8.7926	9.7976	8.9086	9.24626	9.44832
Dbp	D site albumin promoter binding protein	ILMN_2616226	10.6509	8.70879	7.72167	12.4427	11.8284	12.548
Dci	dodecenoyl-Coenzyme A delta isomerase, nuclear gene encoding mitochondrial protein	ILMN_2615207	11.1203	11.8603	11.4716	11.42	11.4584	11.2928
Dclk3	doublecortin-like kinase 3	ILMN_1245352	9.29293	8.46231	8.95219	9.49108	9.27325	9.76777
Dcun1d4	DCN1, defective in cullin neddylation 1, domain containing 4	ILMN_1259737, ILMN_2883795	9.25556	9.47708	8.79202	9.20308	9.21509	9.02645
Ddc	aromatic-L-amino-acid decarboxylase	ILMN_2628647	10.6808	10.5497	11.319	9.61573	10.461	9.82199
Ddost	dolichyl-di-phosphooligosaccharide-protein glycotransferase	ILMN_2941677	8.87089	8.63364	9.5046	8.90728	9.38682	9.40365
Ddx17	DEAD box polypeptide 17, transcript variant 2	ILMN_2751194, ILMN_2673079, ILMN_2696511, ILMN_1234672	11.6493	11.6662	11.4401	10.9171	11.5699	10.512
Ddx21	DEAD box polypeptide 21	ILMN_2639272	9.12993	9.42104	9.72176	9.62664	9.77111	9.31453
Decr1	2,4-dienoyl CoA reductase 1, mitochondrial, nuclear gene encoding mitochondrial protein	ILMN_1235374	8.68604	9.29715	8.51808	8.82118	8.76977	8.71072
Dedd2	death effector domain-containing DNA binding protein 2	ILMN_1223015	9.2284	9.56394	8.63018	9.37256	8.92752	9.32023
Depdc6	DEP domain containing 6, transcript variant 2	ILMN_3162536, ILMN_3163001	8.86288	9.01792	8.62166	9.22248	8.73046	8.95919
Dera	2-deoxyribose-5-phosphate aldolase homolog	ILMN_1227366	8.97487	8.97129	9.35107	9.58889	9.23903	9.80794
Dgat2	diacylglycerol O-acyltransferase 2	ILMN_1219915	12.7722	12.2224	12.8233	12.9373	12.7972	12.7636
Dhcr24	delta(24)-sterol reductase	ILMN_2747031, ILMN_2752940, ILMN_2620106	10.047	9.22766	9.91633	9.78029	10.2306	9.9661
Dhcr7	7-dehydrocholesterol reductase	ILMN_2660471	10.2272	8.59049	11.1578	9.90172	10.8135	10.561
Dhrs7	dehydrogenase/reductase member 7	ILMN_1213456, ILMN_2747820, ILMN_2939702	8.78703	8.57952	8.87114	9.08026	8.87278	9.40825
Dhtkd1	dehydrogenase E1 and transketolase domain containing 1	ILMN_1258696, ILMN_3101289	8.73766	8.93326	8.51274	9.17403	8.93434	8.9272
Dio1	deiodinase, iodothyronine, type I	ILMN_2772070, ILMN_2647234	9.37083	9.77054	9.51282	10.2264	9.80986	9.81959
Dnajb6	DnaJ homolog, subfamily B, member 6, transcript variant 2	ILMN_3107377, ILMN_3060442	8.55431	8.76625	8.50408	9.09493	8.61354	8.84331
Dnajb9	DnaJ homolog, subfamily B, member 9	ILMN_2829636	11.1882	11.5037	11.7716	11.5565	11.798	11.7235
Dnajc3	DnaJ homolog, subfamily C, member 3	ILMN_2870549	10.1171	9.91133	10.2719	9.71154	10.3726	9.97031
Dnmt3b	DNA methyltransferase 3B, transcript variant 4	ILMN_1252310, ILMN_3114377	8.14177	8.0706	8.40459	7.71348	7.924	7.73893
Dpp4	dipeptidylpeptidase 4	ILMN_2615096	10.7561	10.5535	10.6057	10.9386	10.887	11.1497
Dpp7	dipeptidylpeptidase 7	ILMN_2749737	10.865	10.4446	10.2776	10.6275	10.0634	10.3458
Dpyd	dihydropyrimidine dehydrogenase	ILMN_2605329	11.8007	11.95	11.2171	11.6443	11.3434	11.4431
Dscr1	down syndrome critical region gene 1	ILMN_2701991	8.33057	8.33321	8.91677	8.96689	9.02688	8.86592
Dusp1	dual specificity phosphatase 1	ILMN_2622983	11.7657	11.8226	11.7108	12.4736	11.5414	12.1175
Dusp6	dual specificity phosphatase 6	ILMN_2925711, ILMN_1248537, ILMN_2701321	9.23864	9.44752	9.78924	9.27748	9.78448	9.87536
Dym	dymeclin	ILMN_2665797	10.128	10.3272	9.8619	10.4991	10.0165	10.2621
Dynll1	dynein light chain LC8-type 1	ILMN_2788121	8.74799	8.70744	10.1373	8.5753	9.78683	9.38537
Ebp	phenylalkylamine Ca2+ antagonist binding protein	ILMN_2707043	12.2073	11.8023	12.3212	11.9555	12.2388	12.5644
Ebpl	emopamil binding protein-like	ILMN_1250555, ILMN_2725035	11.263	10.9903	11.5838	11.1708	11.1948	11.483
Ech1	enoyl coenzyme A hydratase 1, peroxisomal	ILMN_1254786	12.103	12.9242	12.5427	12.0703	12.6078	12.4736
Eef1g	eukaryotic translation elongation factor 1 gamma	ILMN_2777282	12.1293	12.1327	12.4666	12.0019	12.606	12.1901
Efha1	EF hand domain family A1	ILMN_2645165, ILMN_2899174	9.6449	9.11876	9.63069	9.64562	9.38884	9.78274
Efna1	ephrin A1	ILMN_1244460	10.273	9.22504	9.82073	8.85858	9.42104	9.42815
Efna5	ephrin A5, transcript variant 2	ILMN_2757641, ILMN_2662536	8.12556	8.52201	7.93276	8.13845	8.03508	8.09956
EG13909	predicted gene, EG13909	ILMN_1254721, ILMN_2917053, ILMN_2733745	11.6886	11.774	11.6052	12.124	11.312	11.5583
EG240549	predicted gene, EG240549	ILMN_2831669	10.6998	11.4011	10.5766	9.74811	9.83627	9.78241
EG241041	predicted gene, EG241041, non-coding RNA.	ILMN_2911009	9.86397	8.90502	9.53378	9.08751	9.23522	9.12993
EG277333	predicted gene, EG277333, non-coding RNA.	ILMN_2591127	9.55319	9.62373	9.98606	9.82506	10.0697	10.3384
EG622339	predicted gene, EG622339	ILMN_3006990	12.7829	12.8576	13.4054	13.0993	13.3237	13.6072
EG624219	predicted gene, EG624219	ILMN_2996704	10.7007	8.84573	11.9994	9.05851	11.6	10.7873
EG634650	predicted gene, EG634650	ILMN_2837493	7.91856	7.68298	7.75547	9.16567	7.84904	8.21784
Egr1	early growth response 1	ILMN_2662926	12.7636	12.4755	13.0469	12.7465	12.8111	13.0794
Ehhadh	enoyl-Coenzyme A, hydratase/3-hydroxyacyl Coenzyme A dehydrogenase	ILMN_2706120	10.0986	12.1901	10.2432	9.9246	11.067	10.4338
Ei24	etoposide induced 2.4 mRNA	ILMN_2953677	11.1733	11.8568	11.0089	10.9637	11.0617	10.7192
Eif1a	eukaryotic translation initiation factor 1A	ILMN_2698107	9.36827	9.76223	9.96315	9.30505	9.73981	9.26604
Eif2ak2	eukaryotic translation initiation factor 2-alpha kinase 2	ILMN_1250410	8.14382	8.34717	8.69037	8.16957	8.415	8.08005
Eif2b4	eukaryotic translation initiation factor 2B, subunit 4 delta	ILMN_2721894	9.48245	9.7238	10.1018	9.63134	9.86307	9.43599
Eif2s2	eukaryotic translation initiation factor 2, subunit 2	ILMN_2774435, ILMN_1256795	8.88081	8.9094	9.31661	8.70385	9.10818	8.93222
Eif4ebp2	eukaryotic translation initiation factor 4E binding protein 2	ILMN_2673566	9.17747	8.84362	8.61805	9.00876	8.54426	8.85988
Eif4ebp3	eukaryotic translation initiation factor 4E binding protein 3	ILMN_2895312	7.61307	8.25178	7.5979	8.41551	7.98412	8.02454
Eif4g2	eukaryotic translation initiation factor 4, gamma 2, transcript variant 1	ILMN_2625167, ILMN_1213167	9.36011	9.32891	9.51769	9.58999	9.69608	9.99762
Ela1	elastase 1, pancreatic	ILMN_2693403	9.10078	8.90985	9.63821	9.42966	9.1475	9.21709
Elovl2	elongation of very long chain fatty acids-like 2	ILMN_2714222	12.4736	12.4795	11.3483	12.0183	11.7965	12.0767
Elovl3	elongation of very long chain fatty acids-like 3	ILMN_2682207	8.98083	9.70774	9.39253	8.01478	7.6802	7.95678
Elovl5	ELOVL family member 5, elongation of long chain fatty acids	ILMN_2652757	13.883	14.0053	13.6989	13.1217	13.1896	13.5899
Elovl6	ELOVL family member 6, elongation of long chain fatty acids	ILMN_2614752	9.53972	8.50216	10.6331	10.6509	10.6376	11.9725
Enpep	glutamyl aminopeptidase	ILMN_2654664	8.91737	8.66909	8.77695	9.17696	8.98577	9.41977
Enpp2	ectonucleotide pyrophosphatase/phosphodiesterase 2	ILMN_2954474	10.4051	10.1365	9.9145	10.9087	10.3699	10.4181
Ephx2	epoxide hydrolase 2, cytoplasmic	ILMN_1226688	11.4831	12.2662	11.2066	11.2627	11.4545	10.8465
Eps8l2	EPS8-like 2	ILMN_1223406, ILMN_2821263	9.70317	9.49913	9.59323	8.57184	8.79837	8.42195
Ergic1	endoplasmic reticulum-golgi intermediate compartment 1	ILMN_2745433	9.48631	9.43536	9.99906	9.34337	9.72436	9.61305
Erlin1	ER lipid raft associated 1	ILMN_1224256	9.09684	8.55398	9.25251	9.01741	9.11765	9.39719
Es22	esterase 22	ILMN_2627528	11.0557	10.865	10.7716	11.1467	10.3779	11.0962
Esr1	estrogen receptor 1	ILMN_2604666, ILMN_2726412	8.42746	8.12201	8.49508	8.2403	8.75877	8.20963
Etfdh	electron transferring flavoprotein, dehydrogenase	ILMN_3005058, ILMN_2669804	10.2029	10.9289	10.0793	9.99614	10.1825	9.99358
Ethe1	ethylmalonic encephalopathy 1	ILMN_2621074	10.3282	9.96315	10.7146	9.40687	10.0228	10.1113
Ets2	E26 avian leukemia oncogene 2, 3' domain	ILMN_2594714	9.14604	9.2837	9.57546	8.91139	9.28754	8.92567
F11	coagulation factor XI	ILMN_1236044, ILMN_2609762, ILMN_3000236	11.0177	10.2106	10.6334	10.9655	10.3877	10.836
F2r	coagulation factor II receptor	ILMN_2740852	10.334	9.89293	10.865	11.1357	10.2978	10.7602
Fabp5	fatty acid binding protein 5, epidermal	ILMN_2685290, ILMN_1235908	8.16399	7.56919	7.65226	8.12439	7.55353	7.8743
Fads1	fatty acid desaturase 1	ILMN_2607786	14.038	13.55	13.6858	14.0629	13.8514	14.2716
Fahd1	fumarylacetoacetate hydrolase domain containing 1, nuclear gene encoding mitochondrial protein	ILMN_1218891	11.0854	10.9204	10.7602	10.5468	10.8591	10.4439
Fam102a	family with sequence similarity 102, member A	ILMN_1225348	9.58059	9.5555	9.61918	10.36	9.88423	10.296
Fam134b	family with sequence similarity 134, member B, transcript variant 2	ILMN_2745614	11.2516	11.0743	10.1617	10.664	10.5304	10.5656
Fam13a	family with sequence similarity 13, member A	ILMN_1224427	8.81298	9.19095	8.24956	8.63461	8.79368	8.95084
Fam152b	family with sequence similarity 152, member B	ILMN_2794686	8.63657	9.16236	8.45519	8.56819	8.64672	8.55279
Fam158a	family with sequence similarity 158, member A	ILMN_1226261	10.2286	9.63658	10.3435	10.2558	10.128	10.0778
Fam169b	family with sequence similarity 169, member B	ILMN_3014674	8.40503	8.54856	8.58461	8.50216	9.0221	8.725
Fam20a	family with sequence similarity 20, member A	ILMN_1218877, ILMN_2840430	9.09818	9.16374	8.7964	8.62101	8.77136	8.436
Fasn	fatty acid synthase	ILMN_2874104	7.78174	7.59296	8.23225	7.73988	8.13033	8.5391
Fbp1	fructose bisphosphatase 1	ILMN_2785586	12.2626	12.0703	11.5828	12.2596	11.9662	12.1631
Fbxo21	F-box protein 21	ILMN_1244991	11.1257	11.4564	9.88859	11.0772	10.2621	10.6246
Fbxo31	F-box protein 31	ILMN_2687032, ILMN_1252057	8.29217	8.90768	8.02143	8.46667	8.22573	8.26332
Fbxo6	F-box protein 6	ILMN_2660175	10.9749	10.9098	11.2235	10.461	10.6444	10.6824
Fcgrt	Fc receptor, IgG, alpha chain transporter	ILMN_2917497	11.2483	11.5338	10.4253	11.2855	10.9313	10.7972
Fdps	farnesyl diphosphate synthetase	ILMN_1225730	12.8093	10.4078	14.1606	12.875	13.8425	14.1658
Fetub	fetuin beta, transcript variant 1	ILMN_2761645	11.0657	11.2635	10.8135	11.4143	10.9047	10.9662
Fgd6	FYVE, RhoGEF and PH domain containing 6	ILMN_2894961	9.10641	9.56271	8.68075	9.05277	8.63828	8.8408
Fgf21	fibroblast growth factor 21	ILMN_2710698	7.72715	9.53536	7.94832	7.57934	7.73876	7.88182
Fgg	fibrinogen, gamma polypeptide	ILMN_2832105	13.3369	13.1849	13.1291	12.8576	12.9545	12.6892
Fgl1	fibrinogen-like protein 1	ILMN_2897167	12.042	12.0385	11.6807	11.521	12.0019	11.4078
Fh1	fumarate hydratase 1	ILMN_2780489	11.6226	11.6941	11.1008	11.5867	11.3445	11.6279
Fkbp11	FK506 binding protein 11	ILMN_1224635	9.78978	8.91677	9.94266	9.87714	9.80918	10.2244
Fkbp4	FK506 binding protein 4	ILMN_1257428	10.7899	10.5254	11.8568	10.9247	11.653	10.9749
Fkbp5	FK506 binding protein 5	ILMN_2718266	8.19128	9.24502	8.06257	8.88052	8.83232	8.53624
Flcn	folliculin	ILMN_1229936, ILMN_1213483	9.02477	8.78224	8.38854	8.78832	8.56082	8.78368
Fmo5	flavin containing monooxygenase 5	ILMN_2620233, ILMN_1230890	10.1022	9.92401	10.5554	10.4593	10.59	10.6468
Fnip1	folliculin interacting protein 1	ILMN_2725155, ILMN_2854418	9.67201	9.69034	9.07317	9.84312	9.24455	9.62303
Fos	FBJ osteosarcoma oncogene	ILMN_2750515	10.5032	9.70483	10.5779	11.2216	11.0038	10.8479
Fosb	FBJ osteosarcoma oncogene B	ILMN_2778279	7.85267	7.56281	7.77365	7.9598	8.09513	8.22867
Foxa1	forkhead box A1	ILMN_1237195	8.1073	8.47372	8.28691	8.70879	8.28624	8.23547
Foxa3	forkhead box A3	ILMN_1228748	11.4327	11.7059	12.1124	12.1997	11.7135	11.4791
Foxq1	forkhead box Q1	ILMN_1224637	9.15477	9.09118	8.85858	11.8357	9.54469	9.70774
Fpgs	folylpolyglutamyl synthetase	ILMN_2747070, ILMN_1233334, ILMN_2870443	10.0501	10.146	10.3071	9.58029	9.93396	9.51436
G0s2	G0/G1 switch gene 2	ILMN_1257299	9.62373	10.6434	9.80859	8.64783	9.49226	9.00715
G6pc	glucose-6-phosphatase, catalytic	ILMN_1245103	12.5065	13.3503	12.6078	12.6164	12.0767	12.7161
Gaa	glucosidase, alpha, acid	ILMN_1254199	9.96669	9.68785	9.44982	9.32305	9.91303	9.58937
Gabarapl1	gamma-aminobutyric acid) receptor-associated protein-like 1	ILMN_1236958	12.0045	12.0767	11.0633	11.6905	10.7807	11.4623
Gadd45a	growth arrest and DNA-damage-inducible 45 alpha	ILMN_2947568, ILMN_2742152	8.66437	8.03793	9.02306	8.73781	9.28068	9.4086
Gadd45b	growth arrest and DNA-damage-inducible 45 beta	ILMN_2900653	7.76269	8.09701	7.58903	7.4997	7.84679	7.58199
Gadd45g	growth arrest and DNA-damage-inducible 45 gamma	ILMN_2903945, ILMN_2744890	9.76585	10.1782	9.41344	11.5904	9.70964	9.57503
Galnt2	UDP-N-acetyl-alpha-D-galactosamine:polypeptide N-acetylgalactosaminyltransferase 2	ILMN_1240257, ILMN_1242677, ILMN_2884416	9.32576	10.0137	9.27154	9.08601	9.36943	9.08613
Galt	galactose-1-phosphate uridyl transferase	ILMN_2711442, ILMN_2677567	9.95409	9.65428	9.98976	9.36945	9.82216	10.1009
Gamt	guanidinoacetate methyltransferase	ILMN_2815506	11.0394	10.126	11.0496	11.5669	10.7588	11.6077
Ganc	glucosidase, alpha; neutral C	ILMN_2791355	9.50702	9.04269	8.84242	9.11261	9.04908	8.8634
Gbp3	guanylate nucleotide binding protein 3	ILMN_2918002, ILMN_1244513	7.94715	7.73014	8.39656	8.14591	8.09849	8.00857
Gch1	GTP cyclohydrolase 1	ILMN_2606295, ILMN_2753029	11.22	11.4675	10.6996	11.449	10.7914	11.4969
Gck	glucokinase	ILMN_2698004	9.69218	9.19494	10.1347	10.142	10.4858	10.0774
Gckr	glucokinase regulatory protein	ILMN_2710811	9.96906	9.34664	9.92402	10.0205	10.067	10.2457
Gclc	glutamate-cysteine ligase, catalytic subunit	ILMN_2608016	9.92009	9.74351	9.83901	9.03336	9.28439	8.96624
Gclm	glutamate-cysteine ligase , modifier subunit	ILMN_1256354	11.1988	11.7305	11.1681	11.2003	11.335	11.0732
Gcnt2	glucosaminyl transferase 2, I-branching enzyme, transcript variant 2	ILMN_2678801, ILMN_2609197, ILMN_2726579, ILMN_1227951	9.96095	9.52719	9.63091	10.1142	10.0656	10.1555
Gcs1	glucosidase 1	ILMN_1255453	10.2345	10.1503	10.4202	9.65481	10.3063	9.7976
Gde1	glycerophosphodiester phosphodiesterase 1	ILMN_2676481, ILMN_2634264	8.77246	9.32699	8.67494	9.57032	9.01301	9.23088
Gdf15	growth differentiation factor 15	ILMN_2735350	10.241	9.91816	10.4666	8.86787	9.92297	9.5427
Gfer	growth factor, erv1-like	ILMN_1219169	9.47122	9.76893	9.78128	9.26645	9.57334	9.01741
Gfm1	G elongation factor, mitochondrial 1	ILMN_1248254	9.12351	8.8702	9.55753	9.06762	9.4325	9.45835
Gins4	GINS complex subunit 4	ILMN_2694074	9.20708	9.23661	8.89559	9.49147	8.91434	9.27982
Gldc	glycine decarboxylase	ILMN_2873750, ILMN_1218747	12.2095	12.6451	12.4834	11.0854	12.164	11.4705
Glrx	glutaredoxin	ILMN_2945348	10.702	11.7965	11.2581	10.9075	11.6732	11.2801
Glul	glutamate-ammonia ligase	ILMN_2644496	8.67925	8.73972	8.32881	9.24293	8.8496	8.96237
Gm129	gene model 129, XM_907670 XM_920513 XM_920520 XM_920527 XM_920533	ILMN_3102736, ILMN_3029489	7.90272	7.57875	7.55555	9.17568	9.00323	9.11954
Gm1821	gene model 1821,, non-coding RNA. XM_899826	ILMN_3157823	12.9373	13.6387	13.2638	13.11	13.1291	13.0381
Gm2a	GM2 ganglioside activator protein	ILMN_2661971	11.487	10.8591	10.6591	11.1867	10.3664	10.7105
Gnat1	guanine nucleotide binding protein, alpha transducing 1	ILMN_2765547, ILMN_1260029	9.21592	7.99959	8.56476	9.33512	9.24502	9.68138
Gne	glucosamine	ILMN_2682503	9.09617	8.96624	8.56999	9.54885	8.9929	9.4884
Gnpda1	glucosamine-6-phosphate deaminase 1	ILMN_2852217, ILMN_1228139, ILMN_2750548	8.79976	8.22016	8.08536	8.45308	8.31658	8.52729
Gpam	glycerol-3-phosphate acyltransferase, mitochondrial, nuclear gene encoding mitochondrial protein	ILMN_2655954	8.11453	7.86323	8.636	7.97316	8.46692	8.9135
Gpc1	glypican 1	ILMN_2635784	8.26147	9.14042	8.50054	8.99194	8.78122	8.8266
Gpr146	G protein-coupled receptor 146, transcript variant 2	ILMN_3077243, ILMN_3156208, ILMN_2678521	9.30349	8.74967	9.27817	9.6438	9.13917	9.60179
Gpt2	glutamic pyruvate transaminase 2	ILMN_1234702	11.2124	11.6635	11.4251	11.9662	11.7894	12.0612
Grb7	growth factor receptor bound protein 7	ILMN_2773169	12.3022	11.9607	11.6732	11.4934	11.9065	11.7108
Grn	granulin	ILMN_2595973	11.0317	11.6769	10.5004	10.5917	10.8144	10.6671
Gsta1	glutathione S-transferase, alpha 1	ILMN_2979237	9.05041	8.42514	11.5546	8.83877	9.53905	11.5699
Gsta2	glutathione S-transferase, alpha 2	ILMN_1248849	9.77629	9.42737	11.0912	9.83326	9.81688	11.2991
Gsta3	glutathione S-transferase, alpha 3, transcript variant 2	ILMN_1241437, ILMN_3138685	12.7117	12.2321	13.1136	12.7481	12.8947	12.9258
Gsta4	glutathione S-transferase, alpha 4	ILMN_2892441	9.00014	9.06124	9.52719	9.43166	9.06398	9.8784
Gstm2	glutathione S-transferase, mu 2	ILMN_2862470, ILMN_1251449, ILMN_2624854	10.9748	10.3279	11.1004	10.7754	11.2828	11.2691
Gstm3	glutathione S-transferase, mu 3	ILMN_1216149	8.39231	7.94832	8.79649	8.28691	8.35834	9.03299
Gstm4	glutathione S-transferase, mu 4	ILMN_1214964	9.12045	8.8696	9.64297	8.84242	9.51773	9.59635
Gstm6	glutathione S-transferase Mu 6	ILMN_1246321, ILMN_2633096	9.82332	9.12666	9.81337	9.71278	9.32209	9.69672
Gsto1	glutathione S-transferase omega 1	ILMN_1254523	11.0249	11.24	10.611	11.0819	10.7325	10.7478
Gstp1	glutathione S-transferase, pi 1	ILMN_2677046, ILMN_2793329, ILMN_1223230	12.8465	12.8215	13.1069	12.9531	12.4624	12.8055
Gstt2	glutathione S-transferase, theta 2	ILMN_2689880	8.96576	9.13281	8.90915	9.52886	9.24806	9.5492
Gstt3	glutathione S-transferase, theta 3	ILMN_2665715	11.1303	11.1951	11.8348	11.5386	12.2769	11.7602
Gtf3c1	general transcription factor III C 1	ILMN_1243678	8.53329	8.61549	8.31369	8.25292	8.44916	8.01206
Gtpbp2	GTP binding protein 2	ILMN_2600113	9.51863	9.24806	8.91139	9.32376	8.81827	9.12019
Guk1	guanylate kinase 1	ILMN_2967576	9.75689	10.1316	9.4829	9.66709	9.49024	9.52834
Gulo	gulonolactone oxidase	ILMN_2631948	11.6615	11.0582	10.9938	11.969	11.3399	11.698
Gvin1	GTPase, very large interferon inducible 1, transcript variant B	ILMN_3120510, ILMN_2739905, ILMN_1248351	8.50054	7.99743	8.68437	8.66773	8.02099	8.13033
Gys2	glycogen synthase 2	ILMN_2924504	8.75736	9.15949	8.87928	10.0821	8.88163	9.98822
H2-Q7	histocompatibility 2, Q region locus 7	ILMN_2924419	10.4012	10.5723	10.8002	11.0177	10.5292	10.7165
H2-Q8	histocompatibility 2, Q region locus 8	ILMN_2951592	9.87127	9.66037	9.86135	10.1158	9.52777	9.88108
H3f3b	H3 histone, family 3B	ILMN_2648292	11.4821	11.1323	12.2461	11.5261	11.7255	12.0558
H6pd	hexose-6-phosphate dehydrogenase	ILMN_1244188	12.1263	12.2342	12.1439	11.7618	11.5138	11.5619
Haao	3-hydroxyanthranilate 3,4-dioxygenase XM_925483 XM_986039 XM_986095 XM_988905 XM_988933 XM_988974	ILMN_2607951	12.7058	12.196	12.6164	12.8233	12.4919	12.8304
Hacl1	2-hydroxyacyl-CoA lyase 1	ILMN_2625333, ILMN_2739364	10.1215	10.4539	10.124	9.12415	10.4235	9.43017
Hadhb	hydroxyacyl-Coenzyme A dehydrogenase/3-ketoacyl-Coenzyme A thiolase/enoyl-Coenzyme A hydratase, beta subunit, nuclear gene encoding mitochondrial protein	ILMN_1230454	12.4919	12.9984	12.4239	12.4132	12.6382	12.5003
Hamp	hepcidin antimicrobial peptide	ILMN_1236304	14.6873	14.4694	13.8982	14.796	14.1774	14.1495
Hamp2	hepcidin antimicrobial peptide 2	ILMN_2852624	11.8627	11.5287	10.9785	11.8331	10.1543	10.2972
Hat1	histone aminotransferase 1	ILMN_2747651	9.4628	9.27938	9.3711	9.59847	9.19215	9.81317
Hdhd3	haloacid dehalogenase-like hydrolase domain containing 3	ILMN_2608145	8.34863	8.08314	8.6911	8.24796	8.63729	8.21579
Herpud1	homocysteine-inducible, endoplasmic reticulum stress-inducible, ubiquitin-like domain member 1	ILMN_2790246, ILMN_2790241	13.1781	13.4695	12.5596	13.5712	13.379	13.4987
Hes6	hairy and enhancer of split 6	ILMN_1214126, ILMN_2791952, ILMN_2608043	8.71922	8.19443	9.28239	9.15466	9.43842	9.55265
Hgsnat	heparan-alpha-glucosaminide N-acetyltransferase	ILMN_2773699	10.6246	10.7742	10.1662	10.5669	10.393	10.1856
Hhex	hematopoietically expressed homeobox	ILMN_1245731	10.4874	11.1212	11.3381	11.8348	10.9637	11.0984
Hist1h1c	histone cluster 1, H1c	ILMN_2855315	11.9233	12.1565	12.6892	11.5375	11.8226	11.5138
Hist2h3b	histone cluster 2, H3b	ILMN_2934120	10.9204	10.7912	11.4681	10.7653	10.8728	11.2003
Hmgcl	3-hydroxy-3-methylglutaryl-Coenzyme A lyase	ILMN_2822134, ILMN_1256234, ILMN_2822131	11.2089	11.7281	11.1178	11.1544	11.3065	11.1977
Hmgcs2	3-hydroxy-3-methylglutaryl-Coenzyme A synthase 2, nuclear gene encoding mitochondrial protein	ILMN_1216322	13.8675	14.8882	13.393	13.8181	13.6903	13.3975
Hmgn2	high mobility group nucleosomal binding domain 2	ILMN_2862111	10.1662	9.36172	10.6254	10.4874	10.453	10.7132
Hnf4a	hepatic nuclear factor 4, alpha	ILMN_1237767	11.8302	12.3659	12.2927	11.9913	12.1726	11.6037
Hnrnpc	heterogeneous nuclear ribonucleoprotein C	ILMN_1235470	11.6409	11.5297	11.9607	11.4078	11.9808	11.3434
Hook2	hook homolog 2	ILMN_1235962	8.52201	8.47474	8.06563	8.7652	8.15928	8.71861
Hp	haptoglobin	ILMN_2944824, ILMN_2668509, ILMN_2668510	13.5884	13.7029	13.7186	13.0394	13.735	13.3077
Hpd	4-hydroxyphenylpyruvic acid dioxygenase	ILMN_2731444	12.3389	12.4886	11.9312	12.4303	12.5575	12.4476
Hpgd	15-hydroxyprostaglandin dehydrogenase	ILMN_2649199	10.5943	10.1181	10.9351	10.8925	11.4757	10.511
Hs6st1	heparan sulfate 6-O-sulfotransferase 1	ILMN_3079255, ILMN_3158500	9.52553	9.29531	9.9779	10.0228	10.0123	10.0405
Hsd17b10	hydroxysteroid dehydrogenase 10, nuclear gene encoding mitochondrial protein	ILMN_1238614	12.2388	12.6977	12.6269	12.324	12.8696	12.3904
Hsd17b12	hydroxysteroid dehydrogenase 12	ILMN_2689908	10.718	10.383	10.8151	10.7561	10.7773	10.9879
Hsd17b2	hydroxysteroid dehydrogenase 2	ILMN_1213811	10.9196	10.6063	11.6662	11.2413	11.2349	11.2124
Hsd17b6	hydroxysteroid dehydrogenase 6	ILMN_1234552	11.6589	11.3225	9.91133	11.5835	10.0913	10.6143
Hsd17b7	hydroxysteroid dehydrogenase 7	ILMN_1229529	11.4458	11.3331	11.9725	11.6428	12.5278	12.0346
Hsd3b5	hydroxy-delta-5-steroid dehydrogenase, 3 beta- and steroid delta-isomerase 5	ILMN_1234449	12.6195	10.5066	12.7465	12.7972	11.9861	11.7255
Hsd3b7	hydroxy-delta-5-steroid dehydrogenase, 3 beta- and steroid delta-isomerase 7, transcript variant 1	ILMN_1260456, ILMN_3114124	13.7878	13.4474	13.8388	13.246	13.4823	13.2032
Hsp105	heat shock 105kDa/110kDa protein 1, transcript variant 2	ILMN_2716098	9.69754	10.2359	10.1012	9.43783	10.353	9.09166
Hsp90aa1	heat shock protein 90, alpha, class A member 1	ILMN_2752883, ILMN_2662557	8.94547	9.06567	9.96095	8.90219	10.0501	9.22504
Hsp90ab1	heat shock protein 90kDa alpha, class B member 1	ILMN_1238221, ILMN_1246650, ILMN_1233733	10.6059	10.7954	11.2045	10.7558	11.3823	10.6472
Hsp90b1	heat shock protein 90, beta, member 1	ILMN_2504433	13.393	13.1694	13.4898	13.154	13.8747	13.3872
Hspa2	heat shock protein 2, transcript variant 2	ILMN_1223285, ILMN_3140383	8.08971	8.30962	7.77672	8.43806	7.89582	8.38455
Hspa5	heat shock protein 5	ILMN_1255561	10.571	10.513	10.93	10.2359	10.9543	10.2234
Hspa8	heat shock protein 8	ILMN_2918479	9.96377	10.7502	10.6046	10.3435	10.6342	10.0258
Hspb1	heat shock protein 1	ILMN_2706269	8.4173	8.79438	8.72382	8.08043	9.04727	8.31798
Hspb6	heat shock protein, alpha-crystallin-related, B6	ILMN_2805339	9.4136	10.1386	9.63385	9.58937	9.99162	9.73707
Hspd1	heat shock protein 1	ILMN_2713841, ILMN_2639036	11.613	11.5239	12.1334	11.7556	11.9827	11.9998
Hspe1	heat shock protein 1	ILMN_2960308	11.3866	11.1008	11.7276	11.1935	11.8046	11.4167
Htatip2	HIV-1 tat interactive protein 2, homolog	ILMN_2603834, ILMN_2603837	10.4072	10.545	10.4475	9.68399	10.7083	10.3642
Hyi	hydroxypyruvate isomerase homolog	ILMN_2691567	10.16	9.93037	9.51302	10.1617	9.54795	9.66274
Iap	inhibitor of apoptosis protein	ILMN_1225712	9.46445	8.87254	9.19425	9.08785	9.23425	9.6829
Id2	inhibitor of DNA binding 2	ILMN_1228557, ILMN_2887239	9.97625	9.89009	9.69428	9.31295	9.33257	9.25722
Idh1	isocitrate dehydrogenase 1, soluble	ILMN_2729458	12.5196	12.0143	13.0001	12.5893	12.7885	13.1694
Idi1	isopentenyl-diphosphate delta isomerase, transcript variant 2	ILMN_2590923	11.1074	8.83528	11.8722	11.0765	11.8163	11.7201
Ifi47	interferon gamma inducible protein 47	ILMN_2652857	9.97954	9.18578	10.0156	9.48075	9.54537	8.9139
Ifit3	interferon-induced protein with tetratricopeptide repeats 3	ILMN_1230458, ILMN_2944666	8.3764	8.09426	8.76934	8.35944	8.21013	8.00657
Ifitm3	interferon induced transmembrane protein 3	ILMN_2658501	13.5179	12.9663	13.8078	13.9249	13.393	13.6023
Igfals	insulin-like growth factor binding protein, acid labile subunit	ILMN_1222609	11.7291	11.5465	11.902	11.7059	12.0723	11.2483
Igfbp1	insulin-like growth factor binding protein 1	ILMN_1230739	10.6929	10.9106	9.76598	10.3676	9.0325	9.62373
Igfbp4	insulin-like growth factor binding protein 4	ILMN_1258988, ILMN_2694955	12.8163	12.9917	12.6499	13.3483	13.1358	13.047
Igfbp7	insulin-like growth factor binding protein 7	ILMN_2764588, ILMN_2634286	10.3742	10.0965	9.67261	10.128	9.8446	9.65003
Igtp	interferon gamma induced GTPase	ILMN_2593554	9.59377	9.6175	10.4166	9.42485	9.90172	8.95536
Ihpk1	inositol hexaphosphate kinase 1	ILMN_2665131	9.01162	9.08062	8.62725	9.24806	8.79934	8.89308
Iigp2	interferon inducible GTPase 2	ILMN_1259564	10.1881	10.1215	10.3494	9.78897	9.75409	9.00424
Ikbke	inhibitor of kappaB kinase epsilon	ILMN_3161543	7.99879	7.68497	8.27971	8.01638	8.31384	8.16881
Il11ra1	interleukin 11 receptor, alpha chain 1	ILMN_1229957	11.1681	10.4645	10.9016	10.291	10.8979	10.7284
Il13ra1	interleukin 13 receptor, alpha 1	ILMN_2668696	9.01741	8.44373	8.79458	9.03866	8.72945	8.78262
Ilvbl	ilvB-like	ILMN_1256292, ILMN_2844370, ILMN_1218540, ILMN_2844376	8.87299	9.25348	8.60248	8.76893	8.78602	8.69212
Imp3	IMP3, U3 small nucleolar ribonucleoprotein, homolog	ILMN_2593208	10.2012	10.482	9.83769	10.4133	10.1053	10.0576
Inhbc	inhibin beta-C	ILMN_2792344	8.98378	9.44313	8.84573	8.98354	9.28832	8.67192
Inmt	indolethylamine N-methyltransferase	ILMN_2803249	12.6977	11.798	12.2157	13.2044	12.2972	13.3262
Insc	inscuteable homolog	ILMN_1253062	9.45944	9.08606	10.067	8.57041	9.64638	8.9574
Insig1	insulin induced gene 1	ILMN_2895388, ILMN_2620965, ILMN_1245272, ILMN_2606693	9.91864	8.75497	10.1386	9.51236	10.2546	10.202
Insig2	insulin induced gene 2	ILMN_1234858, ILMN_1216822, ILMN_2690256	11.5935	12.9497	12.3504	10.0248	10.7694	10.1948
Ints1	integrator complex subunit 1	ILMN_1222829	8.70514	8.27853	8.91051	8.5359	8.87928	8.68278
Irf2	interferon regulatory factor 2	ILMN_1251696	11.521	11.5159	11.1284	11.8568	11.2713	11.6702
Irf9	interferon regulatory factor 9	ILMN_1233461, ILMN_2636339	8.62124	8.84642	9.1488	8.53947	8.55049	8.19888
Irgm1	immunity-related GTPase family M member 1	ILMN_1234539, ILMN_2711172, ILMN_2804037	11.1788	10.986	11.5338	11.0735	10.9851	10.6271
Irs2	insulin receptor substrate 2	ILMN_3144164	8.31658	8.72335	8.01154	8.15705	7.82174	8.16173
Itgb5	integrin beta 5	ILMN_2663613	10.014	10.0679	10.1255	9.45244	9.96518	9.8446
Itih3	inter-alpha trypsin inhibitor, heavy chain 3	ILMN_2862623	12.8338	12.6015	12.4175	12.1175	12.6927	12.0723
Itpk1	inositol 1,3,4-triphosphate 5/6 kinase	ILMN_2723920	8.81419	8.74361	9.30671	8.461	8.96624	8.56681
Ivd	isovaleryl coenzyme A dehydrogenase, nuclear gene encoding mitochondrial protein	ILMN_2728379	11.2963	10.887	10.9662	11.1203	10.5987	10.969
Ivns1abp	influenza virus NS1A binding protein, transcript variant 1	ILMN_3084087, ILMN_2747456	8.87444	9.12966	9.01373	9.71013	9.1303	9.35904
Junb	Jun-B oncogene	ILMN_1220034	9.88423	9.33667	8.92752	9.74926	9.07695	9.75478
Kank1	KN motif and ankyrin repeat domains 1	ILMN_1242456	10.0458	9.67099	9.49505	9.35732	9.4628	9.50778
Kcnk5	potassium channel, subfamily K, member 5	ILMN_1249949, ILMN_2982781, ILMN_1232263	8.79884	8.418	8.75059	9.3397	9.32842	9.47858
Keg1	kidney expressed gene 1	ILMN_2860915	12.9078	11.8821	12.9373	13.2923	12.6564	12.6977
Khk	ketohexokinase	ILMN_2725617, ILMN_2698564	11.0622	10.9362	11.5622	11.5739	11.3062	11.9357
Klb	klotho beta	ILMN_2606921	9.46645	9.54314	8.74361	8.91783	9.32835	9.26557
Klf13	Kruppel-like factor 13	ILMN_1218206	8.27998	8.29899	8.09545	9.00424	8.5196	8.79438
Klf9	Kruppel-like factor 9	ILMN_1254031	11.6732	11.7323	11.0984	11.7323	11.2003	11.3006
Klhdc3	kelch domain containing 3	ILMN_2851023	8.11891	8.53173	7.94332	8.14719	8.02112	8.17791
Klhl21	kelch-like 21	ILMN_1229082	9.55266	9.81764	8.94113	9.88108	9.31	9.46986
Kpnb1	karyopherin beta 1	ILMN_1230411	9.90382	10.3291	10.571	9.66227	10.3331	9.7695
Krt18	keratin 18	ILMN_2711267	10.0492	9.81538	10.679	9.69997	10.7295	10.1803
Krt8	keratin 8	ILMN_1221157	11.3812	10.8249	11.8511	11.0743	12.0285	11.7276
Krtcap2	keratinocyte associated protein 2	ILMN_2605694	12.1483	11.7108	12.3597	11.9204	12.2224	12.2027
Kynu	kynureninase	ILMN_1214750	12.4755	12.7765	12.2116	12.0385	12.2342	12.1483
L2hgdh	L-2-hydroxyglutarate dehydrogenase, nuclear gene encoding mitochondrial protein	ILMN_2999167, ILMN_2615187	9.64587	9.68597	9.28032	10.0067	9.73312	10.0224
Lasp1	LIM and SH3 protein 1	ILMN_2879746, ILMN_2596851, ILMN_2879745	10.0593	9.86418	10.2873	9.66898	10.0748	9.63554
Lbp	lipopolysaccharide binding protein	ILMN_2771237	9.74535	10.1373	9.32341	9.10209	9.41655	8.7643
Lcat	lecithin cholesterol acyltransferase	ILMN_2798400, ILMN_2798402	11.24	11.5193	10.9524	11.2068	11.088	10.842
Lcn2	lipocalin 2	ILMN_2712075	7.85182	7.92418	8.06074	7.81983	8.66909	7.934
Ldb1	LIM domain binding 1, transcript variant 3	ILMN_2601907	9.6802	9.58809	9.01429	9.80794	9.24137	9.25251
Ldha	lactate dehydrogenase A	ILMN_1257965	12.2443	12.71	11.9396	12.0723	12.1812	11.3973
Leprotl1	leptin receptor overlapping transcript-like 1	ILMN_1257244	8.745	8.84797	8.93806	8.32798	8.47232	8.30635
Lgals1	galectin-1	ILMN_2619107	7.90258	7.76465	8.04337	8.14585	7.9063	8.39144
Lgals3bp	lectin, galactoside-binding, soluble, 3 binding protein	ILMN_1258526	9.86461	10.1555	10.68	10.0249	10.3144	9.74655
Lgals4	lectin, galactose binding, soluble 4	ILMN_2968211, ILMN_2626235	8.32684	9.11419	7.8925	8.34483	8.18607	8.07664
Lgals9	lectin, galactose binding, soluble 9	ILMN_2752873, ILMN_2716602	10.4214	10.4575	11.1463	10.2312	10.7163	10.6822
Lims2	LIM and senescent cell antigen like domains 2	ILMN_2942674, ILMN_2738345, ILMN_1247916	9.46672	9.56664	8.9831	9.6434	9.38645	9.3633
Lip1	lysosomal acid lipase/cholesteryl ester hydrolase	ILMN_2649291	11.2334	11.3248	10.7295	10.6073	10.9981	10.54
Litaf	LPS-induced TN factor	ILMN_2665490	11.8832	12.0097	12.1221	11.3929	11.6116	11.335
Llgl2	lethal giant larvae homolog 2	ILMN_1224093	9.86135	9.96037	9.65694	9.21285	9.71545	9.31952
Lmo4	LIM domain only 4	ILMN_2642403	9.11581	9.43376	9.72686	9.39525	9.30534	9.27325
LOC100038882	PREDICTED: hypothetical protein LOC100038882	ILMN_1256257	7.87948	7.72249	8.48417	8.0042	8.00971	7.92564
LOC100040592	PREDICTED: similar to Hmgcs1 protein, transcript variant 1	ILMN_2654952	13.7207	12.0045	14.7298	13.3503	14.6746	14.5155
LOC100042427	PREDICTED: similar to Glyceraldehyde-3-phosphate dehydrogenase, transcript variant 4	ILMN_2588056	13.2586	13.1393	13.5419	13.4473	13.6858	13.8181
LOC100043257	PREDICTED: similar to RNA binding motif protein 3	ILMN_1234453	7.98037	8.56107	8.3768	8.68825	8.78666	8.71406
LOC100043671	PREDICTED: hypothetical protein LOC100043671	ILMN_1258600	10.4227	9.45355	11.0187	10.8116	11.0706	11.4491
LOC100044204	PREDICTED: hypothetical protein LOC100044204	ILMN_2742426	12.5575	11.9359	12.4696	12.8788	12.0612	12.8437
LOC100044322	PREDICTED: similar to UDP-glucose ceramide glucosyltransferase-like 1	ILMN_2417316	9.10276	8.72982	9.07229	9.04859	9.29953	9.32172
LOC100044862	PREDICTED: similar to Fbxl3 protein	ILMN_2733542	9.5604	9.11506	9.1558	9.17938	8.97359	9.1846
LOC100045567	PREDICTED: similar to purine nucleoside phosphorylase	ILMN_1256633	10.218	10.2972	10.7939	9.69754	10.3265	10.2203
LOC100046120	PREDICTED: similar to clusterin	ILMN_2727153	14.1195	14.0146	13.4363	13.9087	13.6467	13.2923
LOC100046232	PREDICTED: similar to NFIL3/E4BP4 transcription factor	ILMN_2595732	10.0147	10.6073	10.5631	9.03299	9.0442	8.69086
LOC100046254	PREDICTED: similar to Adi1 protein	ILMN_1231567	10.3395	9.92247	9.96669	10.6553	9.90825	10.5032
LOC100046855	PREDICTED: similar to BKLF	ILMN_2432110	9.6175	9.48747	9.4136	9.92402	10.1316	9.63134
LOC100046898	PREDICTED: similar to Cell division cycle 34 homolog	ILMN_2724386	8.81331	9.05707	9.46554	8.87879	9.49869	8.99378
LOC100047155	PREDICTED: similar to Small nuclear ribonucleoprotein polypeptide A	ILMN_2773880, ILMN_2732827	8.50444	8.17533	8.46744	8.40143	8.61301	8.80969
LOC100047200	PREDICTED: similar to T-box 3 protein	ILMN_1247220	8.87118	8.92923	8.78979	8.28517	8.46939	8.4328
LOC100047323	PREDICTED: similar to ataxin 2, misc RNA.	ILMN_1241944, ILMN_1235437	10.4645	10.7007	10.2155	10.1188	10.206	9.9941
LOC100047353	PREDICTED: similar to myocardial vascular inhibition factor	ILMN_2705119, ILMN_2745073	9.08785	9.43166	8.98083	8.66431	8.6405	8.68361
LOC100047427	PREDICTED: similar to thyroid hormone receptor	ILMN_1229091	8.93001	8.53668	8.24057	7.98239	8.38743	8.3001
LOC100047579	PREDICTED: similar to transmembrane protein 20	ILMN_2470799	8.49257	9.20434	8.81683	8.93196	9.05576	9.22329
LOC100047651	PREDICTED: similar to FOG	ILMN_2445324	11.0706	11.2726	10.8402	10.6196	11.094	10.8022
LOC100047707	PREDICTED: hypothetical protein LOC100047707	ILMN_2689025	10.1392	9.89196	10.5387	9.84378	10.3004	9.96377
LOC100047762	PREDICTED: similar to Aspartate aminotransferase, cytoplasmic	ILMN_1217043	9.19572	9.29029	8.73401	9.29045	9.07399	9.49913
LOC100047937	PREDICTED: similar to Aldehyde dehydrogenase 1 family, member L1	ILMN_2706906, ILMN_2703392	11.3953	10.7953	11.729	11.7574	11.4979	12.0125
LOC100047963	PREDICTED: similar to ADIR1	ILMN_2437513, ILMN_2478101	8.13496	9.30364	8.51932	7.73999	8.10422	7.86473
LOC100048187	PREDICTED: similar to ribosomal protein S27	ILMN_2669015	11.9482	12.0797	11.8226	11.8832	11.7031	11.4708
LOC100048346	PREDICTED: similar to ubiquitin specific protease UBP43	ILMN_2433990	8.36423	8.43672	9.53105	8.75591	8.54035	8.45756
LOC100048726	PREDICTED: similar to SEC23B	ILMN_2650299, ILMN_1245383	8.39481	8.03309	8.72127	8.2805	8.59058	8.50538
LOC333331	PREDICTED: similar to medium-chain acyl-CoA dehydrogenase, misc RNA.	ILMN_1256019	10.383	11.1257	10.4125	10.1248	10.4794	10.3222
LOC622404	hypothetical protein LOC622404	ILMN_2872552	10.3384	10.7048	10.2742	10.0848	10.1568	10.0315
LOC666676	PREDICTED: similar to ADP-ribosylation factor, misc RNA.	ILMN_3160792	11.1771	11.2467	11.812	11.3006	11.6314	11.6443
LOC666904	PREDICTED: similar to heat shock protein 8	ILMN_1260103	13.9487	14.3756	14.2545	14.2025	14.6003	14.1144
LOC677317	PREDICTED: similar to Mod1 protein, transcript variant 4	ILMN_2774690	10.8249	10.5261	11.7135	10.9214	11.4476	12.6339
Lor	loricrin	ILMN_1241825	7.89703	8.23007	7.63184	7.7883	7.66311	7.68699
Lpcat3	lysophosphatidylcholine acyltransferase 3	ILMN_1237328, ILMN_2980858	9.98451	9.64899	9.97104	10.118	9.89754	10.3515
Lpin1	lipin 1, transcript variant 1	ILMN_3111744, ILMN_2592546, ILMN_2738580	8.00151	8.07352	8.01657	10.1444	8.53435	9.66738
Lpin2	lipin 2, transcript variant 3	ILMN_1220680	8.61461	9.06058	7.9016	8.98241	8.3171	8.87727
Lpl	lipoprotein lipase	ILMN_2692723	10.4306	8.27027	8.5481	8.47788	8.07528	8.15306
Lrfn3	leucine rich repeat and fibronectin type III domain containing 3	ILMN_2930680	9.06659	9.59711	9.01974	7.86554	8.43866	7.95817
Lrrc28	leucine rich repeat containing 28	ILMN_2700699	8.26712	8.5753	8.49748	9.09917	8.70689	9.02594
Lrrc3	leucine rich repeat containing 3	ILMN_2604179	8.83053	8.73593	8.9139	8.47474	9.43227	8.43662
Lsm10	U7 snRNP-specific Sm-like protein LSM10	ILMN_2725429	9.82073	9.8554	9.04468	9.29143	9.07035	9.1906
Lss	lanosterol synthase	ILMN_2614161	9.65629	8.30497	11.2918	9.56202	11.2235	10.9919
Ly6e	lymphocyte antigen 6 complex, locus E	ILMN_2984828	9.69414	9.02497	10.1028	10.0413	9.1846	9.63489
Maf1	MAF1 homolog	ILMN_2741538	10.2471	10.2173	9.51863	10.0084	9.65694	9.92588
Magee1	melanoma antigen, family E, 1	ILMN_1220482	8.71422	8.16449	8.1241	8.22122	8.2283	8.23502
Man2a1	mannosidase 2, alpha 1	ILMN_1239578	10.6647	10.9968	10.393	11.2066	10.8809	11.1232
Map1lc3b	microtubule-associated protein 1 light chain 3 beta	ILMN_1260033	9.90825	9.99986	9.22674	9.87174	9.38326	9.58809
Map2k3	mitogen activated protein kinase kinase 3	ILMN_2659644	10.4549	10.2184	10.5817	10.9981	10.8465	10.6655
Map3k7ip2	mitogen-activated protein kinase kinase kinase 7 interacting protein 2	ILMN_2679094	9.62287	9.76831	9.09897	9.19938	8.99655	9.05329
March8	membrane-associated ring finger 8	ILMN_1242531	9.13552	9.39922	8.75098	9.24502	8.95248	9.06292
Masp1	mannan-binding lectin serine peptidase 1	ILMN_2660969	11.1613	10.7807	11.1443	11.3285	11.4417	11.3578
Mat1a	methionine adenosyltransferase I, alpha	ILMN_2678460	14.6638	15.1532	14.0799	14.751	14.9814	14.5736
Mbd1	methyl-CpG binding domain protein 1	ILMN_2893081, ILMN_2684039, ILMN_1224291, ILMN_2749511, ILMN_2749518	8.42712	8.64748	8.68751	9.01451	8.71659	8.75406
Mcc	mutated in colorectal cancers	ILMN_2918907	8.82982	9.28754	8.4113	8.66253	8.39333	8.5359
Mcfd2	multiple coagulation factor deficiency 2	ILMN_2693772, ILMN_3111298, ILMN_2677560	11.6807	11.7276	12.2073	11.3627	12.1359	11.9179
Mcl1	myeloid cell leukemia sequence 1	ILMN_1216732	10.7541	10.1297	10.1543	10.4012	10.1398	10.476
Mcm10	minichromosome maintenance deficient 10	ILMN_2679464, ILMN_2970532	10.4666	10.0527	9.79866	11.1508	10.1644	10.5613
Mdfic	MyoD family inhibitor domain containing	ILMN_2704637	8.64498	9.17991	8.82089	8.64865	8.43806	8.62124
Mfsd1	major facilitator superfamily domain containing 1	ILMN_2718284	11.2201	10.7637	10.4581	11.1297	10.5261	10.8456
Mfsd2	major facilitator superfamily domain containing 2	ILMN_1225764	9.06462	11.41	8.33298	11.1771	10.335	11.0918
Mfsd7c	major facilitator superfamily domain containing 7C	ILMN_1248190	8.36098	8.52009	7.66779	7.91188	7.84426	7.64993
Mgll	monoglyceride lipase	ILMN_2857957, ILMN_2700408, ILMN_2592925	8.55668	9.46734	8.89094	9.14463	9.29064	8.88586
Mgst3	microsomal glutathione S-transferase 3	ILMN_1238479, ILMN_2615035	8.69335	8.50494	8.91602	8.54396	8.73298	9.13457
Mid1ip1	Mid1 interacting protein 1)	ILMN_2847332	9.93776	8.37115	11.3812	9.66958	10.9196	11.1372
Mif4gd	MIF4G domain containing	ILMN_2730410, ILMN_2991660	9.1901	9.36296	9.11559	8.84658	8.8813	8.69707
Mipep	mitochondrial intermediate peptidase	ILMN_1222492, ILMN_2737310	10.4387	9.88859	10.4235	10.383	10.1226	10.6666
Mir16	membrane interacting protein of RGS16	ILMN_2986315	11.3578	12.1513	11.1303	12.2461	11.634	11.9301
Mknk2	MAP kinase-interacting serine/threonine kinase 2	ILMN_2733887	9.88768	9.83042	9.18156	10.5055	9.94951	10.6938
Mlxipl	MLX interacting protein-like	ILMN_2992232	11.1093	10.0809	10.9598	10.4501	10.5066	10.6466
Mmab	methylmalonic aciduria type B homolog	ILMN_2959956, ILMN_2681347, ILMN_1212791, ILMN_2764301	8.33037	7.81202	8.63915	8.30172	8.59011	8.54275
Mmd	monocyte to macrophage differentiation-associated	ILMN_2674575	11.5109	12.042	10.949	11.506	10.9456	11.051
Mmd2	monocyte to macrophage differentiation-associated 2	ILMN_1252636	9.97714	8.18559	8.74117	8.33229	8.96576	8.8696
Mmp14	matrix metallopeptidase 14	ILMN_1240726	8.90572	9.19938	8.96011	8.44398	9.09684	8.39258
Mmp15	matrix metallopeptidase 15 XM_001002221	ILMN_2784078	8.50317	8.25019	8.41046	8.87254	8.60487	8.71228
Mocos	molybdenum cofactor sulfurase	ILMN_2906489	10.4559	10.3282	10.8328	9.91816	10.3919	10.2948
Mod1	malic enzyme, supernatant	ILMN_2937261	10.2776	9.97269	11.3578	10.4858	10.9204	11.8421
Morc3	microrchidia 3 XM_978468 XM_978538 XM_978584 XM_978615	ILMN_2874739, ILMN_2424756	8.5059	8.59922	8.53985	8.87046	9.17585	8.95457
Morf4l2	mortality factor 4-like protein 2	ILMN_2599618	11.5759	11.841	12.1327	11.3047	12.0537	11.879
Mrap	melanocortin 2 receptor accessory protein	ILMN_1234241	9.41592	9.66227	10.0778	9.24137	9.88618	9.87485
Mreg	melanoregulin	ILMN_2976159	9.59478	10.0576	9.74535	8.98999	8.95113	8.96349
Mrpl50	mitochondrial ribosomal protein L50, nuclear gene encoding mitochondrial protein	ILMN_1247384	10.8884	10.6998	11.2082	10.3978	11.051	10.7295
Mrps28	mitochondrial ribosomal protein S28, nuclear gene encoding mitochondrial protein	ILMN_2752224	9.30912	9.06232	9.49226	9.45574	9.35579	9.75217
Mt1	metallothionein 1	ILMN_2596522	13.6858	13.6708	10.8157	13.9176	12.4696	11.844
Mug2	murinoglobulin 2	ILMN_2685043, ILMN_1257246, ILMN_2793806	11.66	11.1347	11.2254	11.3802	10.9337	11.1623
Mup4	major urinary protein 4	ILMN_2592166, ILMN_2728666	11.5546	11.902	12.042	12.3869	11.8511	11.7323
Mvd	mevalonate decarboxylase	ILMN_2645275	8.3415	7.57972	8.84904	8.09232	9.12493	8.74753
Mxi1	Max interacting protein 1, transcript variant 3	ILMN_2765741	8.78122	8.99526	8.47898	9.11853	8.71355	8.8778
Myd88	myeloid differentiation primary response gene 88	ILMN_2971767	9.41162	9.66833	9.44775	9.10682	9.08227	9.10078
Nampt	nicotinamide phosphoribosyltransferase	ILMN_2821850, ILMN_1232209	8.57634	8.84333	8.63114	9.71931	9.11255	9.5404
Nans	N-acetylneuraminic acid synthase	ILMN_1245757	8.04216	7.80135	8.39258	7.91999	8.06994	8.13144
Ncoa5	nuclear receptor coactivator 5	ILMN_2794460	8.38176	8.4942	8.62979	8.03768	8.29549	8.07828
Ndrg1	N-myc downstream regulated gene 1	ILMN_1250195	8.55049	8.47717	8.16173	7.69434	7.80089	7.60642
Ndrg2	N-myc downstream regulated gene 2	ILMN_3001650	11.24	11.5934	11.1988	11.4223	11.1951	10.9259
Ndrl	protein NDRG1	ILMN_2646166	8.40056	8.42746	8.13345	7.65896	7.83105	7.65555
Ndufb2	NADH dehydrogenase 1 beta subcomplex, 2	ILMN_2636435	10.0067	9.88108	9.42906	9.68833	9.41592	9.38271
Ndufb5	NADH dehydrogenase 1 beta subcomplex, 5, nuclear gene encoding mitochondrial protein	ILMN_2617335	11.5565	11.812	11.2947	11.1212	11.4043	11.3723
Nedd4l	neural precursor cell expressed, developmentally down-regulated gene 4-like	ILMN_2878501	9.45307	9.66274	9.57872	8.45852	8.92086	8.31806
Nfe2l1	nuclear factor, erythroid derived 2,-like 1	ILMN_1251729	10.2917	10.724	10.0325	10.126	10.2272	10.0147
Nfix	nuclear factor I/X, transcript variant 2 XM_921228 XM_921240 XM_921250 XM_921261 XM_921270 XM_921288 XM_921293 XM_921299 XM_921300 XM_921307	ILMN_2742599, ILMN_3078175	9.94866	10.1248	9.98508	10.7105	10.4035	10.4022
Nfkbia	nuclear factor of kappa light polypeptide gene enhancer in B-cells inhibitor, alpha	ILMN_3001914	8.30675	8.55355	7.91915	8.28388	8.21236	8.18873
Nit2	nitrilase family, member 2	ILMN_2944185, ILMN_2681622	10.335	9.71952	10.3437	10.0915	10.2594	10.3017
Nnmt	nicotinamide N-methyltransferase	ILMN_2665411, ILMN_2885277	11.5604	11.6391	10.5553	11.0903	11.1763	10.9761
Nol5	nucleolar protein 5	ILMN_1235979	8.5391	8.74568	9.52553	9.07895	9.27938	8.82305
Nox4	NADPH oxidase 4	ILMN_2698499	9.38271	9.35316	9.05898	10.1856	9.06529	9.60237
Npc2	Niemann Pick type C2	ILMN_2744380	10.0973	9.70915	9.4884	9.89067	9.70418	9.94866
Npr2	natriuretic peptide receptor 2	ILMN_2696026	9.58629	9.55109	9.08637	10.177	9.50778	9.58403
Nqo2	NAD(P)H dehydrogenase, quinone 2	ILMN_2968731, ILMN_1247930, ILMN_2968729	10.4036	9.82294	10.0577	10.1858	9.88505	10.456
Nr1d2	nuclear receptor subfamily 1, group D, member 2	ILMN_2798993, ILMN_2602387	9.00097	8.64015	8.11656	9.45166	9.05238	9.7594
Nr1i3	nuclear receptor subfamily 1, group I, member 3	ILMN_2926661	8.86787	9.57913	8.92188	9.4765	9.53168	8.96795
Nrbp2	nuclear receptor binding protein 2	ILMN_2594031	9.46105	9.98606	9.0325	9.24626	9.76159	8.78741
Nrg4	neuregulin 4	ILMN_1220275	7.8517	7.81335	7.84651	8.50817	8.19233	8.49569
Nrn1	neuritin 1	ILMN_2699052	12.495	11.7135	12.6677	12.4043	12.4043	12.2626
Nsdhl	NAD(P) dependent steroid dehydrogenase-like	ILMN_2594525, ILMN_2725402, ILMN_2958207, ILMN_2594521	8.82773	7.92404	9.51573	8.96826	9.32394	9.71371
Nsfl1c	NSFL1 cofactor	ILMN_1254302	9.43314	9.74655	9.7793	9.15371	9.73903	9.55588
Nt5e	5' nucleotidase, ecto	ILMN_2813830, ILMN_2636285	8.34042	8.00158	7.87091	7.68292	8.15811	7.72767
Nudcd2	NudC domain containing 2	ILMN_2751228	8.77225	8.68741	9.14042	8.90034	9.00876	9.3018
Nudt16l1	nudix-type motif 16-like 1	ILMN_2767227	9.60878	9.07642	9.66622	9.39398	9.56394	9.62953
Nudt7	nudix-type motif 7, transcript variant 2	ILMN_1253709, ILMN_3123836	11.8361	10.3833	11.6849	12.1035	11.5723	11.9909
Nup62	nucleoporin 62	ILMN_1235500	8.91819	9.05828	9.12019	8.53192	8.71891	8.51932
Nxt2	nuclear transport factor 2-like export factor 2	ILMN_1245658	10.3297	10.6376	9.99821	10.6578	9.92937	10.2793
Oasl1	2'-5' oligoadenylate synthetase-like 1	ILMN_2717366, ILMN_2722380, ILMN_2793464	8.08837	8.06583	9.09935	8.25778	8.6334	8.27503
Oat	ornithine aminotransferase	ILMN_2933112	13.7118	13.787	12.8712	13.6743	13.9958	13.4898
Odc1	ornithine decarboxylase, structural 1	ILMN_3008406	10.4977	10.6591	11.3533	10.6951	11.6037	10.7489
Olfml1	olfactomedin-like 1	ILMN_1219253	8.8962	8.59437	9.34101	9.27552	9.10682	9.95831
Olig1	oligodendrocyte transcription factor 1	ILMN_2760105	8.74687	8.45607	8.24561	9.08606	8.31303	8.96011
Oplah	5-oxoprolinase	ILMN_2662191	8.9139	9.474	8.65196	9.11131	8.92261	8.87428
Oprs1	opioid receptor, sigma 1	ILMN_2677170, ILMN_2796651, ILMN_1238081	9.82038	9.50971	10.1394	9.11175	9.72327	9.71014
Orm2	orosomucoid 2	ILMN_2591264	10.7773	10.4264	11.0716	10.9785	10.9582	10.7383
Ormdl3	ORM1-like 3	ILMN_2712280	10.0549	10.6598	10.2628	9.89654	10.1188	9.80588
Osgin1	oxidative stress induced growth inhibitor 1	ILMN_2645780	10.2719	9.78897	10.9386	9.63821	10.1678	9.48595
OTTMUSG00000000231	predicted gene, OTTMUSG00000000231	ILMN_2818498	13.8425	13.7207	12.9311	13.7207	12.8414	12.5872
OTTMUSG00000007855	predicted gene, OTTMUSG00000007855	ILMN_3123441	10.1347	10.0717	9.83259	10.5261	10.0195	10.4069
P2ry1	purinergic receptor P2Y, G-protein coupled 1	ILMN_2684316	7.95898	8.21181	7.88788	8.5728	7.96019	8.26936
Pabpn1	poly(A) binding protein, nuclear 1	ILMN_2672528	10.1657	10.4125	10.2162	10.0726	10.1294	9.64422
Pah	phenylalanine hydroxylase	ILMN_2731024	13.1393	12.7722	12.9663	13.4612	13.1744	13.3575
Paox	polyamine oxidase	ILMN_2795698, ILMN_2633942, ILMN_1236459, ILMN_1220022	9.47164	8.72566	9.78024	9.45553	9.61275	10.0131
Papss2	3'-phosphoadenosine 5'-phosphosulfate synthase 2	ILMN_2638349	8.84539	8.45796	8.62307	9.211	8.77576	9.32498
Paqr9	progestin and adipoQ receptor family member IX	ILMN_2752524, ILMN_3094043, ILMN_3021711	11.4052	11.7066	12.1405	10.5075	11.9023	10.9071
Parp2	poly polymerase family, member 2	ILMN_1226731, ILMN_2598576	8.3483	8.04906	8.64749	8.14989	8.31325	8.29971
Pbld	phenazine biosynthesis-like protein domain containing	ILMN_1245913	10.0156	10.4958	9.75128	10.4363	9.87621	9.88423
Pcbd1	pterin 4 alpha carbinolamine dehydratase/dimerization cofactor of hepatocyte nuclear factor 1 alpha 1	ILMN_2690575	10.5828	10.0111	11.2385	10.5615	10.6529	10.3876
Pcbp2	poly(rC) binding protein 2	ILMN_2843355	10.9066	11.3128	10.6677	10.9662	10.6964	10.5387
Pck1	phosphoenolpyruvate carboxykinase 1, cytosolic	ILMN_1213632	11.749	12.2157	10.2184	11.9348	11.3047	11.5974
Pcmtd2	protein-L-isoaspartate O-methyltransferase domain containing 2	ILMN_2647084	9.2309	9.23811	8.49611	9.43965	8.53546	9.18246
Pcsk4	proprotein convertase subtilisin/kexin type 4	ILMN_2629776, ILMN_1245529, ILMN_2860850, ILMN_1235149, ILMN_1252464	8.07585	8.04798	7.69524	8.67658	8.06106	8.4906
Pcsk9	proprotein convertase subtilisin/kexin type 9	ILMN_2756023	11.0279	8.40503	11.0582	10.7972	11.5583	11.2591
Pdcd4	programmed cell death 4	ILMN_2898878	9.50028	8.78331	8.68681	9.02644	8.57673	8.95383
Pdhb	pyruvate dehydrogenase beta	ILMN_3041839, ILMN_3116570	9.04513	8.98846	9.64312	9.32259	9.50436	9.93658
Pdia3	protein disulfide isomerase associated 3	ILMN_2736875	12.3044	12.0612	12.5797	12.2813	12.8966	12.3389
Pdia4	protein disulfide isomerase associated 4	ILMN_1249670	11.1332	10.3769	11.3285	10.6158	11.6961	10.8567
Pdia6	protein disulfide isomerase associated 6	ILMN_2489360	9.42575	8.96795	9.71765	8.94547	9.67428	9.22163
Pdk1	pyruvate dehydrogenase kinase, isoenzyme 1, nuclear gene encoding mitochondrial protein	ILMN_1229318	8.43408	8.38246	8.58819	9.04468	8.61252	9.45478
Pdk4	pyruvate dehydrogenase kinase, isoenzyme 4	ILMN_1259322	8.09317	8.51236	8.25019	7.59055	7.70775	7.64962
Pdzk1	PDZ domain containing 1	ILMN_2924754	10.6836	10.4035	11.1203	10.9501	11.2855	10.9098
Peci	peroxisomal delta3, delta2-enoyl-Coenzyme A isomerase	ILMN_2985282	10.3178	11.7716	10.177	11.2562	10.5019	10.6331
Pelo	pelota homolog	ILMN_2853658	9.10489	9.53905	10.0186	9.51365	9.76491	9.33947
Pemt	phosphatidylethanolamine N-methyltransferase, nuclear gene encoding mitochondrial protein	ILMN_1218263	11.9065	11.6428	11.9261	11.8711	11.9301	12.3659
Per1	period homolog 1	ILMN_2813487, ILMN_2813484	7.83402	7.86194	7.57914	8.2054	8.13991	8.17579
Per2	period homolog 2	ILMN_2987862, ILMN_1258523, ILMN_2987863	8.4673	8.05642	8.76099	9.82998	9.97721	9.9234
Pex11a	peroxisomal biogenesis factor 11a	ILMN_2700265, ILMN_1249264, ILMN_2960982	9.15505	10.4157	9.1411	9.65768	9.20621	9.41513
Pex11b	peroxisomal biogenesis factor 11b	ILMN_1258372	9.49147	9.94951	9.30725	9.80859	9.52834	9.53687
Pex26	peroxisome biogenesis factor 26	ILMN_2652077	7.81685	7.90293	8.01867	8.53405	8.14477	8.1187
Pgd	phosphogluconate dehydrogenase	ILMN_2712066	9.95469	8.89179	10.4786	9.43423	10.2866	10.6964
Pgs1	phosphatidylglycerophosphate synthase 1	ILMN_1223307	8.79692	8.74633	9.41977	8.96883	9.40927	9.13604
Phf17	PHD finger protein 17	ILMN_2707137, ILMN_2763024	9.82643	9.53168	9.31307	9.90034	9.98822	9.79953
Phlda1	pleckstrin homology-like domain, family A, member 1	ILMN_2754985	10.7637	10.8766	10.5917	12.9545	12.1901	11.1882
Picalm	phosphatidylinositol-binding clathrin assembly protein	ILMN_2769656	9.92181	10.5817	9.9542	10.146	10.204	9.98005
Pigr	polymeric immunoglobulin receptor	ILMN_1225605	11.9725	11.787	11.6153	11.6615	11.3248	11.3381
Pik3c3	phosphoinositide-3-kinase, class 3	ILMN_2730478	9.15143	9.12792	8.73999	8.9977	8.54503	8.82982
Pik3r1	phosphatidylinositol 3-kinase, regulatory subunit, polypeptide 1, transcript variant 2	ILMN_3040050, ILMN_2473531, ILMN_3114641	9.11216	8.75106	9.35427	9.75782	9.50949	9.71458
Pim3	proviral integration site 3	ILMN_2717667	11.5699	11.4545	9.8554	11.9233	11.4251	11.3248
Pitpnm2	phosphatidylinositol transfer protein, membrane-associated 2	ILMN_2747507	8.82909	8.87879	8.4229	9.08973	8.87957	8.79898
Pklr	pyruvate kinase liver and red blood cell	ILMN_2704285, ILMN_2944041, ILMN_2675491	7.76215	7.59067	8.05186	8.22841	7.98976	8.40542
Pla2g12a	phospholipase A2, group XIIA, transcript variant 1	ILMN_2636536, ILMN_2588391	9.70866	10.3178	8.59734	9.57138	9.27982	8.83019
Pla2g12b	phospholipase A2, group XIIB	ILMN_2699466	9.90172	10.0893	10.1199	9.42146	9.62953	9.49024
Pla2g15	phospholipase A2, group XV	ILMN_1257060	9.03855	8.80506	9.00424	9.2837	9.31952	9.47222
Plekha1	pleckstrin homology domain containing, family A member 1	ILMN_2708877, ILMN_1243564	8.84391	9.26134	9.09197	8.40786	8.69185	8.69037
Plekha3	pleckstrin homology domain-containing, family A member 3	ILMN_1243812	8.72035	8.97934	8.47962	8.89921	8.33321	8.67791
Plk3	serine/threonine-protein kinase PLK3 isoform 2	ILMN_2619330	8.81106	9.0325	8.32682	10.3282	9.31833	9.64496
Plrg1	pleiotropic regulator 1, PRL1 homolog	ILMN_1244226	10.8529	10.8375	11.2216	10.7336	10.8793	10.4198
Plxna2	plexin A2	ILMN_2701815	8.62604	8.26034	8.4222	7.98903	8.16526	7.97822
Pmvk	phosphomevalonate kinase	ILMN_1227596	8.82716	7.99993	9.36827	8.45475	9.28644	9.28593
Pnpla2	patatin-like phospholipase domain containing 2	ILMN_2687745	9.80859	10.5166	9.34471	10.452	9.74173	10.1735
Pnpla7	patatin-like phospholipase domain containing 7	ILMN_2695047	10.4322	9.91303	10.67	10.204	10.2012	10.3227
Pnrc2	proline-rich nuclear receptor coactivator 2	ILMN_2861331, ILMN_2861335	9.672	9.75633	9.85676	9.12539	9.56093	9.37728
Pon2	paraoxonase 2	ILMN_1233836	11.3761	11.581	10.7588	11.1613	10.9386	10.8579
Por	P450 oxidoreductase	ILMN_2629266, ILMN_1232447, ILMN_2791272	10.4806	11.5184	9.35611	11.5317	10.9861	11.3536
Ppa1	pyrophosphatase 1	ILMN_3005441	13.1645	13.312	13.7207	12.9944	13.7791	12.9984
Ppat	PREDICTED: phosphoribosyl pyrophosphate amidotransferase, transcript variant 8	ILMN_1245424	8.54035	8.43512	8.31111	8.85505	8.66205	8.96936
Ppm1a	protein phosphatase 1A, magnesium dependent, alpha isoform	ILMN_2732309, ILMN_2732308, ILMN_1257193	10.1396	10.5302	9.82414	10.2905	9.97722	10.224
Ppm1k	protein phosphatase 1K	ILMN_2923615	11.1166	11.2539	9.62745	10.4951	9.7836	10.3699
Ppp1r3b	protein phosphatase 1 regulatory subunit 3B	ILMN_2626098	8.30477	8.23502	9.43891	8.41926	9.22882	8.68213
Ppp1r3c	protein phosphatase 1, regulatory subunit 3C	ILMN_2667091	11.2726	11.1935	12.0668	9.47039	10.1125	9.98747
Ppp2r2d	protein phosphatase 2, regulatory subunit B, delta isoform	ILMN_1218424	9.06433	9.57456	9.14106	8.94385	8.88392	9.04269
Pptc7	PTC7 protein phosphatase homolog	ILMN_2688607	8.84242	9.10078	8.46867	9.32276	9.06124	9.18808
Prdx3	thioredoxin-dependent peroxide reductase, mitochondrial	ILMN_2732229	9.99162	9.81464	10.204	10.0258	10.1063	10.4166
Prdx4	peroxiredoxin 4	ILMN_2717045	12.5088	12.2683	11.8357	12.2566	11.879	11.8736
Prei4	preimplantation protein 4, transcript variant 4	ILMN_1251682, ILMN_3143633, ILMN_2601884	8.68681	8.70053	8.31827	10.136	8.55266	9.63129
Prf1	perforin 1	ILMN_2960700, ILMN_1228333	10.2833	9.19572	8.57312	8.62979	8.55854	8.419
Prkacb	protein kinase, cAMP dependent, catalytic, beta	ILMN_1217408	10.9127	11.2591	10.6177	11.1129	10.8561	11.0447
Prkar1a	protein kinase, cAMP dependent regulatory, type I, alpha	ILMN_1235481	10.5917	10.8696	10.513	10.532	10.4069	10.2142
Prkd3	protein kinase D3	ILMN_1241452, ILMN_1221007, ILMN_2834728	10.1589	10.1859	9.51353	9.69148	9.71771	9.60431
Prlr	prolactin receptor	ILMN_1242620, ILMN_2868699, ILMN_2617005	8.96064	8.76067	8.82502	8.14043	9.00218	8.16059
Prnp	prion protein	ILMN_2619316	10.5987	9.96518	10.6529	11.0431	10.4476	10.9106
Prodh	proline dehydrogenase, nuclear gene encoding mitochondrial protein	ILMN_2908406	9.51016	9.19534	9.71545	10.0501	9.94557	10.3403
Pros1	protein S	ILMN_1235499	10.2091	9.92009	9.4127	9.98049	9.74438	9.7965
Proz	protein Z, vitamin K-dependent plasma glycoprotein	ILMN_2736621	10.3973	9.79542	10.4858	10.3205	10.2882	10.2628
Prpf19	PRP19/PSO4 pre-mRNA processing factor 19 homolog	ILMN_2934533, ILMN_2934534, ILMN_2934532	9.46128	9.74018	10.1262	9.41781	9.74075	9.79449
Psen2	presenilin 2	ILMN_2941992	10.9803	10.4689	11.2467	9.8446	10.4689	10.4794
Psmb10	proteasome subunit, beta type 10	ILMN_2757870, ILMN_2914843	9.27427	8.53976	9.32724	9.61131	9.28728	9.38202
Psmb3	proteasome subunit, beta type 3	ILMN_2708599	11.4143	11.4708	11.8686	11.2483	11.9109	11.4899
Psmb4	proteasome subunit, beta type 4	ILMN_2671124	12.2027	12.1742	12.7015	12.2443	12.7671	12.552
Psmb9	proteasome subunit, beta type 9	ILMN_1242466	8.78908	8.35714	9.1846	9.26897	8.72741	9.09118
Psmc1	protease 26S subunit, ATPase 1	ILMN_2707503	9.9928	10.3237	10.4461	9.93136	10.6057	10.2327
Psmc2	proteasome 26S subunit, ATPase 2	ILMN_2918018	12.0143	12.3044	12.6855	11.8899	12.6977	12.357
Psmc3	proteasome 26S subunit, ATPase 3	ILMN_2686571	9.93037	10.2203	10.4428	10.2091	10.6263	10.294
Psmc4	proteasome 26S subunit, ATPase, 4	ILMN_2632349	11.1008	11.6321	11.6717	11.1074	11.9913	11.4584
Psmc5	protease 26S subunit, ATPase 5	ILMN_1251877, ILMN_1220632	10.0646	10.3937	10.528	10.1318	10.7461	10.3005
Psmd14	proteasome 26S subunit, non-ATPase, 14	ILMN_2933914	10.2095	10.3445	10.8286	10.036	10.799	10.2218
Psmd4	proteasome 26S subunit, non-ATPase, 4	ILMN_1228630	11.855	12.324	12.0126	11.7255	12.3519	11.8136
Pter	phosphotriesterase related	ILMN_2618396	11.4167	10.6509	11.8603	10.8492	11.5828	11.1021
Ptges3	prostaglandin E synthase 3	ILMN_2674720	10.0391	10.2667	10.4904	10.0436	10.4904	9.76598
Ptprb	protein tyrosine phosphatase, receptor type, B	ILMN_2591731	8.83402	8.61025	8.24242	8.43662	8.47864	8.28152
Ptprd	protein tyrosine phosphatase, receptor type, D, transcript variant a	ILMN_3030623, ILMN_2501929, ILMN_3103904	10.1459	9.98363	9.71546	10.2982	10.0732	10.3596
Pttg1ip	pituitary tumor-transforming 1 interacting protein	ILMN_2616309	12.5644	12.8111	12.1631	12.2626	12.2157	12.2311
Pxmp4	peroxisomal membrane protein 4	ILMN_2688639	9.474	10.1171	9.62577	9.12619	9.17468	8.91964
Pygl	liver glycogen phosphorylase	ILMN_2859847, ILMN_2615015	12.2031	11.8862	12.5356	12.3341	12.2379	12.628
Qdpr	quinoid dihydropteridine reductase	ILMN_2699933	11.3592	10.7951	11.4831	10.8911	11.1008	11.4716
Rab32	RAB32, member RAS oncogene family	ILMN_1221274	10.6749	10.4733	10.4645	10.1392	10.1436	9.97844
Rab43	RAB43, member RAS oncogene family, transcript variant 2	ILMN_3155342, ILMN_3076397, ILMN_1229477	8.3672	8.70043	8.16751	8.79913	8.34184	8.68561
Rabac1	Rab acceptor 1	ILMN_1244857, ILMN_2710112	9.60279	9.9408	9.16893	9.55462	9.30296	9.11761
Rabgef1	RAB guanine nucleotide exchange factor 1	ILMN_1226143	9.05626	9.51157	8.923	8.86396	8.84362	8.78062
Rabggtb	RAB geranylgeranyl transferase, b subunit	ILMN_2589819	9.99668	10.226	9.99075	9.86626	9.59928	9.42353
Rad23b	RAD23b homolog	ILMN_2796353	10.4746	10.5744	10.8696	10.2776	10.8171	10.452
Raet1b	retinoic acid early transcript beta	ILMN_3079461, ILMN_3158725	10.0309	9.05244	9.91025	8.78663	8.63299	9.52179
Ranbp1	RAN binding protein 1	ILMN_2598852, ILMN_1248082	9.02956	9.09166	9.64029	9.16003	9.45124	9.13043
Ranbp10	RAN binding protein 10	ILMN_2605453	10.2948	10.6634	9.9747	10.2218	9.95727	9.86928
Rapgef4	Rap guanine nucleotide exchange factor 4	ILMN_2945940	9.45694	9.78541	9.42104	10.2948	9.80106	9.90772
Rassf3	Ras association domain family member 3	ILMN_2776056	10.3012	10.1992	10.1992	10.6376	9.82151	10.2989
Rbp1	retinol binding protein 1, cellular	ILMN_1238433	8.99147	7.66689	7.7994	8.29716	7.82011	7.8974
Rbpms	RNA binding protein gene with multiple splicing, transcript variant 1	ILMN_1223614, ILMN_3099398, ILMN_3026557	8.6954	9.1009	8.73133	8.45616	8.55327	8.44402
Rdh11	retinol dehydrogenase 11	ILMN_2899318	9.50778	8.3386	10.0026	9.09401	9.61573	10.0267
Rdh9	retinol dehydrogenase 9	ILMN_1254902	9.0679	8.97388	8.44565	9.27893	9.32777	9.28439
Reep3	receptor accessory protein 3	ILMN_1250538	8.68252	9.27552	8.72312	8.56023	8.60714	8.83053
Retsat	retinol saturase	ILMN_1240471, ILMN_2769680	12.0815	13.7716	13.3891	12.0411	13.6289	13.1636
Rexo2	REX2, RNA exonuclease 2 homolog	ILMN_1249765, ILMN_2736430	9.29595	9.13697	9.89293	9.56093	9.68863	9.65879
Rgn	regucalcin	ILMN_2700885	10.6578	9.7965	10.3956	10.9036	10.4452	10.4147
Rgs16	regulator of G-protein signaling 16	ILMN_2600744	8.44414	9.10401	8.725	10.1867	9.28098	10.9087
Rhbdl2	rhomboid, veinlet-like 2	ILMN_2891245	10.0111	9.42412	8.8408	9.23903	9.45574	9.20585
Rhod	ras homolog gene family, member D	ILMN_2862379, ILMN_2862386	9.22421	9.73707	9.17747	8.58072	9.05277	8.4972
Rhou	ras homolog gene family, member U	ILMN_1237773	9.29476	8.74482	9.61416	8.77695	9.00261	8.96714
Rnase4	ribonuclease, RNase A family 4	ILMN_2644504, ILMN_1235657	12.6947	12.1932	11.7107	12.8186	12.5336	12.1326
Rnaset2	ribonuclease T2, transcript variant 2	ILMN_3154111	9.61573	9.5777	9.25802	9.99668	9.33827	9.7188
Rnaset2b	ribonuclease T2B	ILMN_3026198	11.3426	11.2841	10.8344	11.4773	10.8529	11.1988
Rnf103	ring finger protein 103	ILMN_2759058	11.9301	11.9471	12.0922	11.7735	11.9438	12.4598
Rnf125	ring finger protein 125	ILMN_2917338, ILMN_1232600, ILMN_2594109	10.3094	10.2034	10.1489	9.11414	8.50423	9.08793
Rnf145	ring finger protein 145	ILMN_2678851	8.32682	8.06119	8.06652	8.69999	8.14101	8.48342
Rnf19a	ring finger protein 19A	ILMN_1218413	9.55827	10.2377	9.66738	9.76893	9.70866	9.63531
Rnpep	arginyl aminopeptidase	ILMN_2780316	8.65109	8.42072	9.01371	8.62264	8.91783	8.67596
Rnu6	U6 small nuclear RNA, non-coding RNA.	ILMN_2959272	9.83736	9.71154	8.97129	9.11217	9.21041	8.88558
Robo1	roundabout homolog 1	ILMN_1244484	8.46522	7.87665	8.21078	8.27192	8.21028	8.46651
Rp23-297j14.5	similar to oxidative stress responsive 1	ILMN_2684413	9.75736	10.0558	9.48904	9.57233	9.30122	9.34664
Rpa1	replication protein A1	ILMN_2750801	10.0748	9.73021	9.97342	10.2334	10.0549	10.3919
Rpp21	ribonuclease P 21 subunit	ILMN_2726308	9.82199	10.1199	9.48631	9.74423	9.66556	9.63203
Rsad2	radical S-adenosyl methionine domain containing 2	ILMN_1225204	8.70611	8.74782	9.54843	8.24188	8.2471	7.76927
Rsu1	Ras suppressor protein 1	ILMN_1254341	8.82089	8.50678	8.77322	8.85138	8.57837	9.1212
Rtp3	receptor transporter protein 3	ILMN_2864416	9.05661	8.98698	9.31833	8.19874	8.82035	8.25744
Rusc2	RUN and SH3 domain containing 2, transcript variant 1	ILMN_3159149, ILMN_1214953, ILMN_3079823	8.5685	8.9437	8.34487	8.64357	8.57336	8.44284
S100a10	S100 calcium binding protein A10	ILMN_1256702	10.5089	11.0642	11.6213	9.86461	11.0017	10.8793
S100a13	S100 calcium binding protein A13	ILMN_2987984	8.74957	8.92324	8.27697	8.81011	8.50483	8.5467
Saa4	serum amyloid A 4	ILMN_1247506	11.7474	11.2385	11.4516	12.4065	11.51	12.0507
Samd9l	PREDICTED: sterile alpha motif domain containing 9-like, transcript variant 1	ILMN_1224855	8.97065	8.87562	10.1091	9.05748	9.41162	9.15644
Sap30l	SAP30-like	ILMN_3128784	9.9145	10.2395	9.63531	9.97342	9.81889	9.92329
Sbds	Shwachman-Bodian-Diamond syndrome homolog	ILMN_1245650	10.0887	10.611	9.90284	10.2012	9.90551	10.0458
Sbk	uncharacterized serine/threonine-protein kinase	ILMN_2724545	9.02904	9.11037	8.97388	9.55588	9.65076	10.0325
Sc4mol	sterol-C4-methyl oxidase-like	ILMN_2823778	12.2972	9.93136	12.8864	12.4554	13.2339	12.6382
Sc5d	sterol-C5-desaturase	ILMN_1225039	8.34665	7.70864	8.57803	8.03133	8.80506	8.57803
Scamp1	secretory carrier membrane protein 1	ILMN_2706853	11.1038	11.0339	10.3161	11.1951	10.6143	11.1384
Scap	SREBF chaperone	ILMN_2764143	9.66833	9.38903	9.07895	9.2981	9.10738	9.39922
Scara5	scavenger receptor class A, member 5	ILMN_3008068	8.06845	7.70811	8.33449	8.38176	7.91134	7.8412
Scarb2	scavenger receptor class B, member 2	ILMN_2907331	8.9212	9.35815	8.62959	9.09961	9.06762	8.64562
Scd1	stearoyl-Coenzyme A desaturase 1	ILMN_1237375	14.8403	13.7527	14.233	14.7858	13.9087	14.6873
Scly	selenocysteine lyase	ILMN_2628281	9.76159	9.5427	10.334	9.82073	10.4771	10.1867
Sdc4	syndecan 4	ILMN_2728729	11.4773	11.3494	10.9774	11.3614	10.97	10.728
Sds	serine dehydratase	ILMN_1255497	10.5082	10.1919	9.2776	10.7295	10.4244	10.67
Sdsl	serine dehydratase-like	ILMN_1231627	9.48323	9.32835	8.52445	8.60391	9.04637	8.36926
Sec22b	SEC22 vesicle trafficking protein homolog B	ILMN_2906847	10.0656	10.0053	10.4616	9.84708	10.127	9.85078
Sec61a1	Sec61 alpha 1 subunit	ILMN_3162476	9.31833	8.96689	9.59184	9.32172	9.46138	9.59791
Sec61g	SEC61, gamma subunit	ILMN_2657628	11.8163	11.3839	12.0285	11.4757	11.8821	12.0069
Selenbp2	selenium binding protein 2	ILMN_2939652	11.7108	10.728	11.521	12.196	10.5328	11.4327
Selk	selk	ILMN_2671601	10.6018	10.0549	10.5723	10.4549	10.5497	10.6578
Sema4a	sema domain, immunoglobulin domain, transmembrane domain and short cytoplasmic domain, 4A	ILMN_1215120	11.6116	10.9259	11.0478	11.0394	11.0414	11.24
Sema4g	sema domain, immunoglobulin domain, transmembrane domain and short cytoplasmic domain, 4G	ILMN_2718314	10.4794	9.70071	9.87174	10.1657	10.1832	10.2377
Sephs2	selenophosphate synthetase 2	ILMN_1217590	11.4011	11.2264	11.5525	11.6235	11.4623	11.812
Sept9	septin-9	ILMN_2896528	8.52964	8.55429	9.15371	8.54596	8.80261	8.70251
Serinc1	serine incorporator 1	ILMN_2935898	11.4289	11.9312	11.3399	11.9002	11.4934	11.6226
Serinc3	serine incorporator 3	ILMN_2787844	9.69451	10.3251	9.23953	9.55109	9.55588	9.2357
Serpina12	serine peptidase inhibitor, clade A, member 12	ILMN_2591394, ILMN_1218236	10.6342	10.2074	10.872	11.2349	9.74811	10.3664
Serpina3m	serine peptidase inhibitor, clade A, member 3M	ILMN_2728473	11.7735	12.4491	12.185	12.0488	12.6662	11.8023
Serpina3n	serine peptidase inhibitor, clade A, member 3N	ILMN_1246800	12.2596	12.7885	12.1742	12.6382	12.7338	12.3319
Serpina4-ps1	serine peptidase inhibitor, clade A, member 4, pseudogene 1, non-coding RNA.	ILMN_2815450	8.76924	7.92253	8.81904	10.1398	8.53466	8.56999
Serpina6	serine peptidase inhibitor, clade A, member 6	ILMN_2921383	11.3522	9.92937	10.4276	11.4289	10.9755	11.4251
Serpina7	serine peptidase inhibitor, clade A, member 7	ILMN_1225985	8.72767	8.1173	8.39793	8.27971	8.91819	8.42953
Serping1	serine peptidase inhibitor, clade G, member 1	ILMN_2913166	13.4717	13.3262	12.9508	13.2638	13.0794	12.7885
Sfrs1	splicing factor, arginine/serine-rich 1, transcript variant 1	ILMN_3142235, ILMN_2591814	10.1003	10.1478	10.5158	9.8191	10.3932	9.98875
Sfrs7	splicing factor, arginine/serine-rich 7	ILMN_2785104	8.68115	8.30203	8.92923	8.56219	8.83154	8.45953
Sgk1	serum/glucocorticoid regulated kinase 1	ILMN_1213954	10.2432	10.1255	10.0708	9.36862	9.81764	10.0186
Sgk2	serum/glucocorticoid regulated kinase 2	ILMN_2827081, ILMN_2827080	10.2114	9.86066	9.641	8.91934	10.1605	9.59846
Sh3bp2	SH3-domain binding protein 2	ILMN_1255766	8.78995	8.58581	9.0931	8.90662	9.22207	9.0753
Siat9	Siat9	ILMN_1232514	7.97645	9.22961	7.82895	8.47519	8.39639	8.35834
Sirt3	sirtuin 3 3	ILMN_2737480	11.4359	11.5619	10.7347	11.4043	10.8355	10.9543
Sirt5	sirtuin 5 5	ILMN_2707079, ILMN_2711045	8.50535	8.37739	8.95795	8.52047	8.82268	8.97055
Slc16a6	solute carrier family 16, member 6, transcript variant 2	ILMN_1258950, ILMN_3152241, ILMN_3073406	7.94036	8.15903	9.085	7.94744	8.57261	8.09973
Slc17a2	solute carrier family 17, member 2	ILMN_2595395, ILMN_1217058	11.0913	11.1374	10.188	10.9735	10.5533	10.5592
Slc17a4	solute carrier family 17, member 4	ILMN_2672147	8.50847	8.15802	8.85257	8.42377	8.37305	8.64437
Slc17a8	solute carrier family 17, member 8	ILMN_2806439	8.4564	9.71222	9.01475	8.59687	8.6799	9.21592
Slc19a2	solute carrier family 19, member 2	ILMN_1250531	11.5229	11.0657	11.1428	11.1184	11.3691	11.6807
Slc1a2	solute carrier family 1, member 2, transcript variant 3	ILMN_2642339, ILMN_3076439, ILMN_3123195, ILMN_3047516	8.87021	8.92581	8.37089	9.03572	8.79115	8.82637
Slc22a5	solute carrier family 22, member 5	ILMN_2834915, ILMN_2834916, ILMN_2651273	8.43647	9.88742	8.05871	8.50402	8.35762	8.34944
Slc24a6	solute carrier family 24, member 6	ILMN_2643377	10.9375	10.8911	9.54469	10.5368	9.21748	10.0952
Slc25a1	solute carrier family 25, member 1, nuclear gene encoding mitochondrial protein	ILMN_2619846, ILMN_2919263	9.72605	9.33299	9.89734	9.94685	9.87665	10.0255
Slc25a16	solute carrier family 25, member 16, nuclear gene encoding mitochondrial protein	ILMN_2822071	10.6466	11.013	10.3403	10.7899	10.4446	10.5907
Slc25a17	solute carrier family 25, member 17, nuclear gene encoding mitochondrial protein	ILMN_1222474	10.8261	10.3637	10.9214	10.9313	11.013	10.7469
Slc25a20	solute carrier family 25, member 20	ILMN_3138499, ILMN_2664821, ILMN_3061070	9.09092	9.69579	8.93598	9.1864	9.13694	9.14202
Slc25a25	solute carrier family 25, member 25, nuclear gene encoding mitochondrial protein	ILMN_1216597	10.2327	10.552	10.0336	10.8235	10.1662	10.4109
Slc25a30	solute carrier family 25, member 30	ILMN_2675523	7.73538	8.24759	7.5424	8.00389	7.65297	7.64435
Slc25a33	solute carrier family 25, member 33	ILMN_2761046	8.64376	9.23744	8.61252	8.57148	8.35191	8.44244
Slc25a37	solute carrier family 25, member 37, nuclear gene encoding mitochondrial protein	ILMN_2696610	8.52233	8.37435	8.59706	8.8496	8.70672	8.96487
Slc25a42	solute carrier family 25, member 42	ILMN_2810937	9.38795	9.66328	9.01235	9.57041	9.08878	9.24806
Slc25a44	solute carrier family 25, member 44	ILMN_2734283	9.03648	8.75525	9.72824	9.2357	9.63091	9.80106
Slc25a45	solute carrier family 25, member 45	ILMN_1251109	9.74304	9.29476	10.2377	9.67053	10.2244	9.75833
Slc26a1	solute carrier family 26, member 1	ILMN_2959748	9.0846	8.67262	9.24943	9.20146	9.38404	9.40687
Slc27a2	solute carrier family 27, member 2	ILMN_2648445	13.413	13.9958	12.8966	13.4438	13.2923	13.15
Slc27a5	solute carrier family 27, member 5	ILMN_2847061	13.2044	13.3369	12.8338	13.345	12.7465	12.903
Slc2a2	solute carrier family 2, member 2	ILMN_2750284, ILMN_2861259, ILMN_2604904	9.82929	9.63169	10.1294	10.6337	10.2595	10.9507
Slc30a10	solute carrier family 30, member 10	ILMN_2812926	8.72312	9.07035	9.11812	8.09317	8.5837	8.15534
Slc35b1	solute carrier family 35, member B1	ILMN_2495289	11.1467	10.8116	11.4078	10.8249	11.4899	11.2318
Slc37a4	solute carrier family 37, member 4	ILMN_2684307	9.36423	9.66556	9.49147	10.1091	9.86928	9.91944
Slc38a2	solute carrier family 38, member 2	ILMN_2955671, ILMN_2721692, ILMN_1244123	10.3702	10.5487	9.90318	11.2592	10.7379	10.7132
Slc38a3	solute carrier family 38, member 3	ILMN_2750089	11.6662	10.5019	11.1529	11.9745	11.5074	12.2253
Slc38a4	solute carrier family 38, member 4	ILMN_1215803	12.5278	12.2972	11.8023	12.0126	11.9471	11.7059
Slc40a1	solute carrier family 40, member 1	ILMN_2747923	12.1513	12.5021	11.569	12.2866	12.2714	11.9539
Slc41a2	solute carrier family 41, member 2	ILMN_2588882	8.415	7.79237	9.17991	8.31906	8.65045	8.36986
Slc45a3	solute carrier family 45, member 3	ILMN_1218226	8.71114	9.31453	8.85543	8.1566	8.65222	7.97682
Slc46a3	solute carrier family 46, member 3	ILMN_2627733	10.8492	9.79863	10.9429	11.7553	11.2963	11.5743
Slc5a6	solute carrier family 5, member 6	ILMN_1225056	8.73337	8.4627	8.32721	9.66164	8.93016	9.62875
Slc6a9	solute carrier family 6, member 9	ILMN_2667384	9.89535	10.2334	9.20863	10.2209	9.65838	9.89067
Slc7a2	solute carrier family 7, member 2, transcript variant 1	ILMN_3038743, ILMN_2770725, ILMN_2642349	9.21942	9.05664	8.39334	9.14034	8.81155	9.09104
Slc9a3r1	solute carrier family 9, member 3 regulator 1	ILMN_1240256	10.8561	10.3227	11.0317	11.6116	11.3466	11.5345
Slco1a4	solute carrier organic anion transporter family, member 1a4	ILMN_1258323, ILMN_2648990	9.49761	9.81125	9.01741	9.85676	9.40281	9.97591
Slco1b2	solute carrier organic anion transporter family, member 1b2, transcript variant 1	ILMN_2730145, ILMN_1251837, ILMN_1255164	12.9698	12.9923	12.5534	13.2081	13.1132	13.1384
Slco2a1	solute carrier organic anion transporter family, member 2a1	ILMN_2961216	10.3585	9.81317	10.1171	9.74304	10.0084	9.67722
Slmo2	slowmo homolog 2	ILMN_2754997	10.8696	11.0546	11.3097	11.0249	11.4681	11.2066
Snurf	SNRPN upstream reading frame	ILMN_2748091, ILMN_1247894	9.64297	9.14705	10.1063	9.72079	9.79062	10.3884
Snx10	sorting nexin 10	ILMN_2609614	9.42966	9.57138	10.1294	10.4806	9.86397	10.2466
Snx24	sorting nexing 24	ILMN_2623064	9.25876	9.43599	9.47515	8.8397	9.15439	8.89921
Socs2	suppressor of cytokine signaling 2	ILMN_2628178	9.44421	10.1347	8.68252	10.0336	8.74374	8.46692
Socs3	suppressor of cytokine signaling 3	ILMN_2618176	9.18039	8.43688	7.92365	9.62953	8.40236	8.31934
Sord	sorbitol dehydrogenase	ILMN_2758198	10.9662	11.2899	11.1912	11.7584	11.3381	11.6961
Spcs3	signal peptidase complex subunit 3 homolog	ILMN_2787085	9.98508	9.48941	10.2255	9.8697	10.0935	9.88294
Sphk2	sphingosine kinase 2, transcript variant 2	ILMN_2718791, ILMN_2639777	9.82357	9.9934	9.03372	9.07306	9.24901	8.83924
Spon2	spondin 2, extracellular matrix protein	ILMN_1229547	10.1678	10.9637	9.86687	8.42992	8.91051	8.75686
Spsb4	splA/ryanodine receptor domain and SOCS box containing 4	ILMN_1243507	8.56169	7.99557	8.59003	8.02249	8.32993	8.07978
Sqle	squalene epoxidase	ILMN_2600348, ILMN_2737163	9.85688	8.18934	10.5965	9.90224	10.8367	10.558
Sqstm1	sequestosome 1	ILMN_2710705	11.9774	12.0346	12.2596	11.4308	12.1175	11.7353
Srd5a1	steroid 5 alpha-reductase 1	ILMN_2692927	9.17991	8.76924	8.34863	9.07462	8.53229	8.95861
Srebf1	sterol regulatory element binding transcription factor 1	ILMN_2696876, ILMN_2792089	9.63286	7.94263	10.0224	10.017	9.78802	10.7773
Ssr3	signal sequence receptor, gamma	ILMN_2838645	11.5138	11.4995	11.9179	11.5368	11.902	12.1263
St3gal5	ST3 beta-galactoside alpha-2,3-sialyltransferase 5, transcript variant 2	ILMN_3116560	8.96403	10.9739	8.63364	10.2787	9.92588	9.79345
St5	suppression of tumorigenicity 5, transcript variant 2	ILMN_3154820, ILMN_1250665	10.4852	9.96273	10.4375	8.59509	9.01762	8.72781
Stard4	StAR-related lipid transfer domain containing 4	ILMN_1240445	9.9246	8.68681	9.51591	10.2309	10.126	10.5019
Stard5	StAR-related lipid transfer domain containing 5	ILMN_1227508, ILMN_2720674	9.98986	10.2585	9.5564	10.4703	9.9271	10.364
Stbd1	starch binding domain 1	ILMN_2663211	10.4235	10.7478	9.71222	10.6001	10.4951	10.3726
Stip1	stress-induced phosphoprotein 1	ILMN_2603953	9.23661	9.29213	9.73903	9.05707	10.0282	9.32937
Stt3a	STT3, subunit of the oligosaccharyltransferase complex, homolog A	ILMN_1250253	8.3962	8.04325	8.67695	8.24437	8.41011	8.54049
Stt3b	STT3, subunit of the oligosaccharyltransferase complex, homolog B	ILMN_2609516	11.7003	11.8083	11.5913	11.0854	11.738	11.2385
Sucnr1	succinate receptor 1	ILMN_1241789	9.92402	8.93806	9.93308	9.61305	9.44775	10.393
Suds3	suppressor of defective silencing 3 homolog	ILMN_2609948	11.0038	11.6263	10.4977	10.8777	10.4403	10.5845
Sult1d1	sulfotransferase family 1D, member 1	ILMN_2641217, ILMN_2955850	9.87714	10.752	9.48323	10.8766	10.611	10.6158
Syvn1	synovial apoptosis inhibitor 1, synoviolin	ILMN_2628258	12.2887	11.9994	12.0814	11.5338	11.8627	11.4267
Taf13	TAF13 RNA polymerase II, TATA box binding protein-associated factor	ILMN_2728830	9.54795	9.82506	9.40804	9.62745	9.22778	9.05707
Taldo1	transaldolase 1	ILMN_2675261	10.1838	10.1009	10.4109	10.3647	10.36	10.7007
Tapt1	transmembrane anterior posterior transformation 1	ILMN_2771441	11.1129	11.5074	10.6509	11.2247	11.0076	10.8911
Tars	threonyl-tRNA synthetase	ILMN_1257552, ILMN_1239799	8.63902	8.88712	9.08646	8.466	8.72659	8.64379
Tat	tyrosine aminotransferase, nuclear gene encoding mitochondrial protein	ILMN_1260050	8.56681	8.56359	8.15987	8.81646	8.78208	9.04013
Tbc1d15	TBC1 domain family, member 15	ILMN_2820814	9.64702	9.72436	9.42966	9.81351	9.26046	9.86397
Tbc1d8	TBC1 domain family, member 8	ILMN_1255779	8.81978	9.64199	8.4195	9.36699	8.81377	9.06907
Tbcb	tubulin folding cofactor B	ILMN_2620061	9.53536	9.20763	9.96777	9.38537	9.98969	9.52156
Tbcel	tubulin folding cofactor E-like	ILMN_2763459	10.6553	10.2518	10.8561	11.0617	10.8492	11.1771
Tceal8	transcription elongation factor A-like 8	ILMN_2861493	8.87477	8.46379	9.05041	8.56519	8.83528	8.88825
Tef	thyrotroph embryonic factor, transcript variant 2	ILMN_2715400, ILMN_2676052	9.0392	8.86787	8.03319	10.369	9.56944	9.73801
Tesk1	testis specific protein kinase 1	ILMN_1231930	8.68926	9.06696	8.46412	8.62233	8.5424	8.48694
Tff3	trefoil factor 3, intestinal	ILMN_2645973	10.511	7.79424	7.85495	8.01118	8.03397	7.8124
Tfg	Trk-fused gene	ILMN_2976601	9.83493	9.82734	10.5328	9.97269	10.3876	10.2395
Tfrc	transferrin receptor	ILMN_2860804, ILMN_2619848	8.89339	8.86605	9.88126	8.72744	10.2079	9.70987
Tgfbr2	transforming growth factor, beta receptor II, transcript variant 1	ILMN_1242086, ILMN_2760979	9.02539	8.75969	9.3909	9.70317	9.21254	10.128
Tgif1	TGFB-induced factor homeobox 1	ILMN_1212717, ILMN_1253854, ILMN_2767113	8.95032	8.90034	8.78509	8.36459	8.45905	8.52445
Tgm2	transglutaminase 2, C polypeptide	ILMN_2692615	10.887	10.6852	11.5775	10.3585	11.3006	10.5218
Tgoln1	trans-golgi network protein	ILMN_1248415	8.79566	10.3991	8.39763	8.3774	8.57333	8.33298
Thnsl2	threonine synthase-like 2, transcript variant 2	ILMN_3147331, ILMN_2773485	9.19455	8.63882	9.38433	9.15763	9.20158	9.80303
Thrsp	thyroid hormone responsive SPOT14 homolog	ILMN_1256775	9.22915	7.73682	10.4439	11.2841	11.0259	12.0797
Tk2	thymidine kinase 2, mitochondrial, nuclear gene encoding mitochondrial protein	ILMN_1214486	9.28248	9.44944	8.91252	8.9488	8.78826	8.9459
Tkt	transketolase	ILMN_2780323, ILMN_2607880, ILMN_2780322	10.3004	9.82357	10.6414	10.4403	10.4104	10.6323
Tlcd1	TLC domain containing 1	ILMN_2781458	9.48747	8.8408	8.73724	9.27397	9.0411	9.51939
Tlcd2	TLC domain containing 2	ILMN_1249828, ILMN_2814385	9.09465	8.54853	9.67104	9.42691	9.05947	9.78544
Tm4sf4	transmembrane 4 superfamily member 4	ILMN_2479370, ILMN_2901387	9.75048	9.93016	9.16055	9.28487	9.35781	9.37471
Tm6sf2	transmembrane 6 superfamily member 2	ILMN_2512740	9.04859	8.72865	8.92213	8.49173	9.22961	9.04158
Tmem120a	transmembrane protein 120A	ILMN_2509273	9.57698	10.1888	9.50167	9.672	9.59791	9.74173
Tmem127	transmembrane protein 127	ILMN_2746107	9.39587	9.59248	8.9365	9.55827	9.15101	9.3603
Tmem150	transmembrane protein 150	ILMN_2861123, ILMN_2653395	9.56003	8.83016	9.41577	9.13909	9.44171	9.09469
Tmem183a	transmembrane protein 183A, transcript variant 2	ILMN_3143227, ILMN_2667441	10.2166	10.1515	9.55023	10.0118	9.81469	9.98564
Tmem25	transmembrane protein 25	ILMN_2789294, ILMN_2506077, ILMN_2506076	10.93	10.3053	10.1637	10.393	10.724	10.3144
Tmem39a	transmembrane protein 39a	ILMN_2596970	8.62776	8.73353	9.42224	8.74398	9.10785	8.88123
Tmem50a	transmembrane protein 50A	ILMN_2819679	10.2203	10.2255	9.87416	10.6228	10.0209	10.1809
Tmem51	transmembrane protein 51	ILMN_2589741	9.15232	8.31674	8.31934	8.22231	8.34308	8.61549
Tmem55b	transmembrane protein 55b XM_919952 XM_919965	ILMN_2776952	9.12493	8.79368	9.72284	8.99441	9.41894	9.32561
Tmem56	transmembrane protein 56	ILMN_2966162	10.524	12.1726	10.1821	10.8171	10.131	10.1365
Tmem63b	transmembrane protein 63b	ILMN_1220629, ILMN_1256171	9.6757	9.29045	9.13115	9.39029	9.37468	9.07079
Tmem77	transmembrane protein 77, transcript variant 2	ILMN_3127932, ILMN_3051608, ILMN_1224589	9.58737	9.99206	9.28094	9.4406	9.42439	9.46976
Tmem82	transmembrane protein 82	ILMN_2666312	9.27893	9.72284	9.3336	8.96624	9.2683	8.92629
Tmem86b	transmembrane protein 86B	ILMN_3162202	9.11812	8.73253	9.73173	9.05432	9.71154	9.83326
Tmem97	transmembrane protein 97	ILMN_2656871	10.7961	10.1662	11.1021	11.2201	11.1203	11.5546
Tmie	transmembrane inner ear	ILMN_1218037	8.73446	8.75796	8.88484	8.13123	8.63657	8.12092
Tob1	transducer of ErbB-2.1	ILMN_1250011	10.5793	10.2805	10.0625	11.0732	10.4501	10.7783
Tpcn1	two pore channel 1	ILMN_1217102, ILMN_2454786, ILMN_2443014	10.1028	10.2882	9.85896	10.561	10.2471	9.99162
Tpi1	triosephosphate isomerase 1	ILMN_2932359, ILMN_1231447, ILMN_1230137	11.9416	11.9516	12.45	11.853	12.4774	12.2044
Tpst2	protein-tyrosine sulfotransferase 2	ILMN_2843782	10.0421	9.56944	9.93877	9.57913	9.59248	9.40592
Tra2a	transformer 2 alpha homolog	ILMN_2857086	8.85138	8.68476	9.03442	8.25178	8.72982	8.43408
Trak1	trafficking protein, kinesin binding 1	ILMN_2937122	8.49822	8.36343	8.19781	8.73286	8.54519	8.9977
Tram1	translocating chain-associating membrane protein 1	ILMN_2781938, ILMN_2509139, ILMN_2487934	10.8823	10.4249	11.0467	10.8384	10.8268	10.9958
Treh	trehalase	ILMN_1248603	8.1424	8.17219	8.30383	7.84574	8.66656	8.43458
Trib3	tribbles homolog 3	ILMN_1244279, ILMN_1252762, ILMN_1225528	8.81056	8.81683	8.19555	8.20846	8.12587	8.35984
Trim2	tripartite motif protein 2 XM_984114 XM_984144 XM_984172 XM_984200 XM_984238 XM_984275 XM_984313	ILMN_2445505, ILMN_2511355	8.33	8.4852	8.58521	7.93555	8.32429	8.03445
Trp53inp1	transformation related protein 53 inducible nuclear protein 1	ILMN_2971479, ILMN_2506012	9.86529	10.0245	9.02347	9.73241	9.21989	9.60319
Trp53inp2	transformation related protein 53 inducible nuclear protein 2	ILMN_2457585	9.60313	10.4069	9.14332	9.97148	9.16427	9.41029
Tsku	tsukushin	ILMN_2838564	7.73376	7.93994	8.07625	8.49366	8.58946	8.25514
Tspan12	tetraspanin 12	ILMN_1249289	10.996	11.1988	10.4719	11.2928	10.7951	11.0226
Tspan33	tetraspanin 33	ILMN_1219904	8.44615	8.68406	8.22273	8.26288	8.18284	8.03167
Tst	thiosulfate sulfurtransferase, mitochondrial, nuclear gene encoding mitochondrial protein	ILMN_2493175	11.0617	10.453	11.5345	10.9896	11.3331	11.3522
Ttc23	tetratricopeptide repeat domain 23	ILMN_1241020	8.23386	8.06924	8.47634	8.62822	8.39888	8.91937
Ttpa	tocopherol transfer protein	ILMN_2470983	10.3149	11.0984	10.146	10.3237	10.5631	9.98243
Tuba1a	tubulin, alpha 1A	ILMN_2916705	8.6385	8.42992	10.0078	8.71745	9.77431	9.71938
Tuba1b	tubulin, alpha 1B	ILMN_2986393	11.3929	10.6951	12.8414	11.2635	12.7205	12.2683
Tuba6	tubulin alpha-6 chain	ILMN_2476139	9.98747	9.89834	11.5465	9.84224	11.2318	10.8884
Tubb2b	tubulin, beta 2b	ILMN_1221835, ILMN_2588051, ILMN_1377919, ILMN_1229800, ILMN_2598715, ILMN_2825574	9.87789	9.95946	11.9471	8.05033	10.8215	9.9542
Tubb2c	tubulin, beta 2c	ILMN_2702061	10.7733	10.8612	12.3149	10.0026	12.0045	11.2027
Tubb5	tubulin, beta 5	ILMN_1227164, ILMN_1217584	10.3458	9.7732	10.8567	9.68061	10.8506	9.83981
Tubb6	tubulin, beta 6	ILMN_2718217	8.17145	8.06821	8.89179	8.07406	8.67328	8.50931
Tufm	Tu translation elongation factor, mitochondrial, nuclear gene encoding mitochondrial protein	ILMN_2462448	10.8215	10.4253	10.9912	10.8197	10.8755	11.1578
Tuft1	tuftelin 1	ILMN_2461907, ILMN_2419185	8.76471	8.38014	9.01545	9.27106	8.74423	8.77913
Txn1	thioredoxin 1	ILMN_2588054, ILMN_1377922, ILMN_3009572	10.7602	10.7449	11.3494	10.7961	10.884	10.8249
Txndc13	thioredoxin domain containing 13 XM_902134 XM_902137 XM_925631 XM_925632 XM_925633	ILMN_1232084, ILMN_2811282	9.74296	9.66357	9.19525	10.0956	9.2602	9.75241
Txndc15	thioredoxin domain containing 15	ILMN_2923736	12.7765	12.8655	12.4427	12.2157	12.4384	12.1158
Txndc5	thioredoxin domain containing 5	ILMN_1250947	10.6097	10.2935	10.9419	10.728	10.9968	10.9844
Txnip	thioredoxin interacting protein, transcript variant 1	ILMN_3112873	8.43261	9.00876	8.30773	9.1488	8.47953	9.53616
Tyki	UMP-CMP kinase 2, mitochondrial	ILMN_1240864	8.24284	8.30477	8.69185	7.93478	7.95163	7.80965
Uba5	ubiquitin-like modifier activating enzyme 5	ILMN_1216388	9.18103	8.85479	9.89905	9.15755	9.71428	9.67652
Ube1l	ubiquitin-activating enzyme E1-like	ILMN_1230019	8.33365	7.84506	8.71802	8.45708	8.32872	8.43633
Ube2e2	ubiquitin-conjugating enzyme E2E 2	ILMN_2792485	9.14042	9.75919	9.21041	9.33903	9.36699	9.48386
Ubxn1	UBX domain protein 1	ILMN_2589583	12.4043	12.5797	11.9808	12.0857	12.0097	11.8046
Ugcg	UDP-glucose ceramide glucosyltransferase	ILMN_2840091	9.86556	10.1579	8.91737	9.97714	9.34923	9.38404
Ugp2	UDP-glucose pyrophosphorylase 2	ILMN_1244631	10.1137	9.90916	10.3445	10.6342	10.2203	10.4387
Ugt2b1	UDP glucuronosyltransferase 2 family, polypeptide B1	ILMN_1228666	13.2413	13.0159	12.3869	12.8966	12.3869	12.9097
Ugt2b34	UDP glucuronosyltransferase 2 family, polypeptide B34	ILMN_2746475	11.2539	11.5138	11.4796	11.9261	11.9607	11.5965
Ugt3a1	UDP glycosyltransferases 3 family, polypeptide A1	ILMN_2918732	11.653	12.0412	11.5368	11.5508	11.4458	11.5465
Uhrf1bp1l	UHRF1 binding protein 1-like	ILMN_1258677	8.9086	9.68633	8.80969	9.05964	9.19494	8.8947
Ulk2	Unc-51 like kinase 2	ILMN_1244059, ILMN_2496817	9.00472	8.82501	8.68967	9.3051	8.71526	8.87174
Unc84b	unc-84 homolog B	ILMN_3004864	9.85325	10.4858	9.69126	10.3113	9.39995	9.53536
Uox	urate oxidase	ILMN_2519536, ILMN_2822643	11.8418	11.5455	11.1781	11.7468	11.3568	11.8592
Upp2	uridine phosphorylase 2	ILMN_2458185, ILMN_2517656, ILMN_2462988, ILMN_2458184	11.5376	9.99253	9.90435	12.8257	11.4042	12.5869
Ush2a	Usher syndrome 2A homolog	ILMN_2781353	9.30293	9.25415	9.42575	8.98125	9.19873	8.83528
Usmg5	upregulated during skeletal muscle growth 5	ILMN_1219002	9.7793	9.69048	9.46986	10.0986	9.92009	9.76294
Usp18	ubiquitin specific peptidase 18	ILMN_3131679, ILMN_3054914	8.25687	8.3739	9.04626	8.48337	8.45499	8.23867
Usp2	ubiquitin specific peptidase 2, transcript variant 2	ILMN_2482390, ILMN_2466316, ILMN_1240264	7.92113	7.80869	7.67932	10.335	9.3965	9.99535
Uvrag	UV radiation resistance associated gene	ILMN_2516899	8.96714	9.03599	8.73516	9.3552	8.99526	9.25468
Vdac1	voltage-dependent anion channel 1	ILMN_2832808	9.23953	9.17585	9.4325	9.63026	9.65003	9.77111
Vegfb	vascular endothelial growth factor B	ILMN_2450384	9.14412	8.60635	8.27224	8.84391	8.41611	8.68252
Vmo1	vitelline membrane outer layer 1 homolog	ILMN_2936105	9.25119	9.25606	9.01504	8.96167	8.95861	8.4989
Vnn3	vanin 3	ILMN_1244479, ILMN_2491202	8.76601	9.49243	9.39601	9.08485	9.38796	9.26075
Vps37b	vacuolar protein sorting 37B	ILMN_2681670	8.63304	8.94835	8.74782	8.40295	8.66253	8.27224
Wdr45	WD repeat domain 45	ILMN_2836924	9.34816	9.53758	8.86469	9.35048	8.90693	8.9086
Wfdc2	WAP four-disulfide core domain 2	ILMN_1236758	9.00556	9.19873	8.51621	8.48122	8.75796	8.65848
Wsb1	WD repeat and SOCS box-containing 1, transcript variant 2	ILMN_1250815	9.56695	9.99668	8.73766	10.0384	9.40437	9.04468
Wsb2	WD repeat and SOCS box-containing 2	ILMN_2512206	10.2359	10.7132	10.0656	10.6938	10.4096	10.3265
Xdh	xanthine dehydrogenase	ILMN_1239055	9.83981	9.35979	10.2001	10.353	10.5535	10.0925
Xlr4a	X-linked lymphocyte-regulated 4A XM_985903 XM_985942 XM_985977 XM_988796 XM_988827 XM_988867 XM_988909 XM_988942 XM_988983	ILMN_2965669	9.3414	8.78741	9.76699	9.11932	8.83454	9.578
Xpa	xeroderma pigmentosum, complementation group A	ILMN_2968515	9.23279	9.61669	9.15324	9.18156	8.91964	8.90123
Ypel3	yippee-like 3	ILMN_3132898, ILMN_2453076	9.67533	9.77334	9.05348	9.60302	8.95672	9.45353
Zadh2	zinc binding alcohol dehydrogenase, domain containing 2	ILMN_1232404	9.7103	9.65879	10.2334	10.0558	10.0801	10.3316
Zbtb2	zinc finger and BTB domain containing 2	ILMN_2860932	8.84573	8.12994	7.76771	7.84317	7.83276	7.78362
Zfand6	zinc finger, AN1-type domain 6	ILMN_1246120, ILMN_1243030, ILMN_2821501	11.0361	11.4953	10.5608	11.0797	10.4709	10.9055
Zfc3h1	zinc finger, C3H1-type containing XM_925322	ILMN_2597899	9.33667	9.22639	8.88287	9.01842	8.87089	8.73401
Zfp36l1	zinc finger protein 36, C3H type-like 1	ILMN_2427108, ILMN_1247853, ILMN_2780424	11.2293	11.5844	11.3255	10.9982	11.0937	10.9992
Zfp809	zinc finger protein 809	ILMN_2651359	8.36956	8.0623	8.17284	8.83657	8.46291	8.62959
Zfyve21	zinc finger, FYVE domain containing 21	ILMN_2508745	11.1837	10.6857	11.037	11.0414	11.4491	11.2082
Zranb2	zinc finger, RAN-binding domain containing 2	ILMN_2803716	10.3481	10.6057	10.291	10.2403	10.4322	9.82734
Zxda	zinc finger, X-linked, duplicated A, non-coding RNA.	ILMN_2811263	8.77172	8.19472	8.01161	8.1098	8.04961	8.10014
Zyx	zyxin	ILMN_2514292	9.93877	9.73173	10.1809	10.1881	10.3809	10.2569
0610007P14Rik	RIKEN cDNA 0610007P14 gene	ILMN_2808939	10.2142	9.44982	10.1796	10.2424	10.3769	10.5456
0610012H03Rik	RIKEN cDNA 0610012H03 gene	ILMN_2682917, ILMN_2972403	8.68403	8.80441	9.40352	9.24375	9.32452	9.49255
100041294	predicted gene, 100041294	ILMN_2850839	9.90749	9.96095	9.49761	9.70774	9.30293	9.50872
1110001J03Rik	RIKEN cDNA 1110001J03 gene	ILMN_2958076	10.6922	10.2598	10.131	10.0994	10.2582	10.131
1110007M04Rik	RIKEN cDNA 1110007M04 gene	ILMN_2734060	9.46804	9.37396	10.0791	10.0508	10.0413	10.1042
1110018G07Rik	RIKEN cDNA 1110018G07 gene	ILMN_2661005	9.63134	10.1724	9.52834	9.60878	9.21592	9.26046
1110067D22Rik	RIKEN cDNA 1110067D22 gene	ILMN_1222356	8.24796	8.37353	8.69541	7.6664	7.99959	7.81624
1300001I01Rik	RIKEN cDNA 1300001I01 gene	ILMN_1217040	9.5699	9.90772	9.78178	9.3166	9.46986	9.13624
1300007L22Rik	RIKEN cDNA 1300007L22 gene	ILMN_2632839	9.62745	9.46645	10.1975	9.35979	9.93776	9.51863
1300014I06Rik	RIKEN cDNA 1300014I06 gene	ILMN_1219591	9.21285	8.90155	9.69997	8.79382	9.13512	9.18413
1300017J02Rik	RIKEN cDNA 1300017J02 gene	ILMN_3004177	13.033	12.8921	12.3389	12.5575	12.5732	12.2887
1500001L15Rik	RIKEN cDNA 1500001L15 gene	ILMN_2737374	10.26	10.2621	10.6421	10.0391	10.4719	10.0521
1500012F01Rik	RIKEN cDNA 1500012F01 gene	ILMN_2939012	8.98863	9.39719	8.33346	8.7168	8.28197	8.23163
1810037C20Rik	RIKEN cDNA 1810037C20 gene	ILMN_2724415	9.24432	9.1838	9.36897	8.86864	9.53616	9.2556
1810055G02Rik	RIKEN cDNA 1810055G02 gene	ILMN_2650275	9.69016	10.7469	9.58937	10.9709	10.4977	10.7899
1810063B05Rik	RIKEN cDNA 1810063B05 gene	ILMN_1235281	10.4181	10.6982	10.8884	11.0546	11.1074	11.0617
2010011I20Rik	RIKEN cDNA 2010011I20 gene	ILMN_2702016	10.1373	10.4616	9.58889	9.96971	9.86687	9.75409
2200001I15Rik	RIKEN cDNA 2200001I15 gene	ILMN_2678637	10.0521	9.55753	9.39525	9.474	8.88691	9.01475
2210023G05Rik	RIKEN cDNA 2210023G05 gene	ILMN_2895284, ILMN_1247906	8.45975	8.29559	9.03612	8.7758	8.97157	9.19879
2310005N03Rik	RIKEN cDNA 2310005N03 gene	ILMN_2693258	10.163	9.868	10.5656	9.89467	10.6578	10.3089
2310008M10Rik	RIKEN cDNA 2310008M10 gene	ILMN_2904961	11.0187	10.4109	11.1837	10.68	11.1372	10.9181
2310036D22Rik	RIKEN cDNA 2310036D22 gene	ILMN_1231096	10.4452	10.8755	10.2466	10.4322	10.2667	10.3978
2310076L09Rik	RIKEN cDNA 2310076L09 gene	ILMN_2607215, ILMN_3158565	8.13033	8.98719	8.37268	8.17005	8.44009	8.01863
2400001E08Rik	RIKEN cDNA 2400001E08 gene	ILMN_2673380	8.94658	9.11735	9.24901	8.61674	9.03021	8.69801
2410001C21Rik	RIKEN cDNA 2410001C21 gene	ILMN_2596259, ILMN_2845980, ILMN_2845974	9.0135	9.69867	8.84869	8.91442	8.86145	8.81584
2410015N17Rik	RIKEN cDNA 2410015N17 gene	ILMN_1228334	9.79863	9.69843	9.17064	9.86687	9.54669	9.6757
2700094K13Rik	RIKEN cDNA 2700094K13 gene, transcript variant 2	ILMN_3088934	9.29045	9.05136	9.09491	9.55753	9.12415	9.72284
2810007J24Rik	RIKEN cDNA 2810007J24 gene	ILMN_2655184	12.6662	12.4357	12.3659	13.0575	12.5021	12.6615
2810439F02Rik	RIKEN cDNA 2810439F02 gene	ILMN_1216182, ILMN_1250576	11.4216	10.6821	11.5947	11.9001	11.0653	11.6782
3010026O09Rik	RIKEN cDNA 3010026O09 gene	ILMN_1247302	8.49173	8.18495	8.07913	7.89452	7.94138	7.93791
3110056O03Rik	RIKEN cDNA 3110056O03 gene	ILMN_1259299	9.04468	9.16649	8.61674	8.66864	8.77172	8.45519
4632411B12Rik	RIKEN cDNA 4632411B12 gene	ILMN_2815545, ILMN_2647372	8.83877	8.9434	8.31384	8.75736	8.44202	8.70305
4833420G17Rik	RIKEN cDNA 4833420G17 gene	ILMN_1223318	9.64422	9.72719	9.00058	9.58565	9.14042	9.3965
4833442J19Rik	RIKEN cDNA 4833442J19 gene	ILMN_3160574	9.23811	9.48631	8.81478	8.86824	8.88746	9.0636
4921505C17Rik	RIKEN cDNA 4921505C17 gene	ILMN_2694387, ILMN_1241522, ILMN_1236613	9.14793	9.10314	8.61908	9.20914	8.77512	8.96372
4933426M11Rik	RIKEN cDNA 4933426M11 gene	ILMN_1254551	8.97148	9.27325	8.68406	9.18873	8.89841	8.97568
4933439C20Rik	RIKEN cDNA 4933439C20 gene	ILMN_2944601	9.78802	9.50778	9.39182	9.20992	9.42146	9.04637
5033414K04Rik	RIKEN cDNA 5033414K04 gene	ILMN_2601946	10.6046	10.9517	10.8336	10.2917	10.9559	9.91584
5730469M10Rik	RIKEN cDNA 5730469M10 gene	ILMN_2796798	10.1063	9.59184	9.66037	9.98969	9.36249	10.1617
5730472N09Rik	RIKEN cDNA 5730472N09 gene	ILMN_2765936	9.37646	9.78802	9.63565	9.91584	10.1444	10.0549
6430706D22Rik	RIKEN cDNA 6430706D22 gene	ILMN_3011719	9.84626	9.12665	9.59847	9.58178	9.85078	9.80676
6720458F09Rik	RIKEN cDNA 6720458F09 gene	ILMN_2614853	7.94386	8.3281	8.9102	8.37152	8.85739	8.42698
8430408G22Rik	RIKEN cDNA 8430408G22 gene	ILMN_2894211	11.8603	11.6077	10.8035	9.72686	10.0604	10.4264
9130005N14Rik	RIKEN cDNA 9130005N14 gene	ILMN_1217235, ILMN_2618982	9.38212	9.15755	9.78478	9.37396	9.58809	9.54057
9130409I23Rik	RIKEN cDNA 9130409I23 gene	ILMN_2830666	8.78741	8.7593	8.98863	8.53499	8.38507	9.24626
9430023L20Rik	RIKEN cDNA 9430023L20 gene	ILMN_1238679	9.85676	9.67357	9.73613	9.01162	9.3711	9.28307
9630015D15Rik	RIKEN cDNA 9630015D15 gene	ILMN_2517060	8.67883	9.12045	8.64458	8.70672	8.5372	8.48417
A230050P20Rik	RIKEN cDNA A230050P20 gene	ILMN_2839745	10.5744	9.89535	10.6297	9.52941	10.1617	9.58679
A530050D06Rik	RIKEN cDNA A530050D06 gene	ILMN_2615380	10.5304	10.291	10.273	10.5089	9.7976	10.6414
A530088I07Rik	RIKEN cDNA A530088I07 gene	ILMN_2593416	8.37202	7.84104	8.24977	8.45265	8.39339	8.4542
